# Supplementary material for: Transcriptomes of the tumor-adjacent normal tissues are more informative than tumors in predicting recurrence in colorectal cancer patients
Source: J Transl Med. 2023 Mar 21;21:209. doi: 10.1186/s12967-023-04053-2 (PMC10029176; doi:10.1186/s12967-023-04053-2)
Supplement: Supplementary file 2 — Additional file 2: Table S1 Differential expression analysis result of protein-coding and noncoding genes in NAT-derived transcriptome. Table S2 Differential expression analysis result of protein-coding and noncoding genes in tumor-derived transcriptome. Table S3 Cell type proportion predicted by xCell. Table S4 Summary of logistic regression results with cell type proportion as an independent variable and prognosis as dependent variable. Table S5 The numbers of samples in six different cancer types of TCGA cohorts. [file 12967_2023_4053_MOESM2_ESM.xlsx]

## Sheet: Table S1
Table S1. Differential expression analysis result of protein-coding and noncoding genes in NAT-derived transcriptome
ENSG ID	baseMean	log2FoldChange	lfcSE	stat	pvalue	padj	Gene.symbol
ENSG00000000003.14	3152.45	-0.163373	0.113185	-1.44341	0.148904	0.328056	TSPAN6
ENSG00000000005.5	23.6132	-0.375756	0.205645	-1.82721	0.0676683	0.197804	TNMD
ENSG00000000419.12	951.987	-0.252447	0.0863326	-2.92412	0.00345434	0.0295328	DPM1
ENSG00000000457.13	620.276	-0.129181	0.0576334	-2.24143	0.0249981	0.104559	SCYL3
ENSG00000000460.16	133.336	-0.240819	0.0840498	-2.8652	0.00416748	0.0333336	C1orf112
ENSG00000000938.12	133.569	0.367171	0.133814	2.74388	0.0060718	0.0420511	FGR
ENSG00000000971.15	2095.49	0.242291	0.13756	1.76135	0.0781788	0.216463	CFH
ENSG00000001036.13	1981.07	0.0899001	0.0512052	1.75568	0.0791424	0.218237	FUCA2
ENSG00000001084.12	1275.61	-0.0157985	0.0694822	-0.227375	0.820132	0.907985	GCLC
ENSG00000001167.14	756.617	-0.105836	0.0524533	-2.01771	0.0436211	0.148325	NFYA
ENSG00000001460.17	406.004	0.0047451	0.0780089	0.0608276	0.951496	0.975695	STPG1
ENSG00000001461.16	1345.75	0.0615667	0.054705	1.12543	0.260406	0.470158	NIPAL3
ENSG00000001497.16	750.203	0.177187	0.0663336	2.67115	0.00755921	0.0481625	LAS1L
ENSG00000001561.6	1109.66	-0.083059	0.0772302	-1.07547	0.282163	0.49348	ENPP4
ENSG00000001617.11	547.327	0.308262	0.124188	2.48222	0.0130566	0.0687768	SEMA3F
ENSG00000001626.15	6814.77	-0.0120117	0.0673208	-0.178426	0.858389	0.927845	CFTR
ENSG00000001629.9	1420.6	-0.0655768	0.0653275	-1.00382	0.315467	0.526943	ANKIB1
ENSG00000001630.16	238.613	0.449829	0.122718	3.66556	0.000246798	0.00580469	CYP51A1
ENSG00000001631.15	311.055	-0.26869	0.0579739	-4.63468	3.57495e-06	0.000673292	KRIT1
ENSG00000002016.17	304.482	-0.359527	0.10032	-3.58381	0.000338616	0.00712731	RAD52
ENSG00000002079.14	2.10469	0.107541	0.296682	0.362477	0.716995	0.846883	MYH16
ENSG00000002330.13	1065.8	0.0668117	0.106675	0.626314	0.531109	0.713261	BAD
ENSG00000002549.12	2314.54	0.250298	0.0711925	3.5158	0.000438435	0.0084182	LAP3
ENSG00000002586.19	0.207709	-0.148816	1.15217	-0.129161	0.89723	NA	CD99
ENSG00000002586.19_PAR_Y	0.0626936	-0.249808	2.85164	-0.0876015	0.930193	NA	CD99
ENSG00000002587.9	192.418	0.0484493	0.0759297	0.638081	0.523421	0.707151	HS3ST1
ENSG00000002726.20	9560.7	0.370111	0.104538	3.54042	0.000399485	0.00795723	AOC1
ENSG00000002745.12	4.49369	-0.517205	0.31756	-1.62869	0.103379	0.259833	WNT16
ENSG00000002746.14	13.4946	0.74352	0.235301	3.15987	0.00157841	0.0181373	HECW1
ENSG00000002822.15	402.996	0.387717	0.103598	3.74252	0.000182181	0.0049665	MAD1L1
ENSG00000002834.17	8623.87	0.208593	0.0888496	2.34771	0.0188894	0.0873258	LASP1
ENSG00000002919.14	672.616	-0.147552	0.0831902	-1.77367	0.076118	0.21297	SNX11
ENSG00000002933.8	3902	0.179837	0.0868571	2.07049	0.0384062	0.136611	TMEM176A
ENSG00000003056.7	1751.84	0.0835483	0.0888167	0.940682	0.346868	0.557601	M6PR
ENSG00000003096.14	189.428	-0.0577071	0.0972703	-0.593265	0.553003	0.730741	KLHL13
ENSG00000003137.8	119.927	0.229442	0.244349	0.938992	0.347735	0.558327	CYP26B1
ENSG00000003147.18	1021.3	-0.09645	0.0947868	-1.01755	0.308893	0.519841	ICA1
ENSG00000003249.13	62.9662	0.0818113	0.155243	0.526989	0.598201	0.764589	DBNDD1
ENSG00000003393.14	404.994	0.0534871	0.068792	0.77752	0.436852	0.636994	ALS2
ENSG00000003400.14	1519.92	0.416732	0.0993662	4.1939	2.74203e-05	0.00174309	CASP10
ENSG00000003402.19	3654.71	0.186154	0.0578479	3.218	0.0012909	0.016009	CFLAR
ENSG00000003436.15	425.735	-0.0219476	0.105582	-0.207873	0.835328	0.916493	TFPI
ENSG00000003509.15	324.534	-0.276343	0.0691313	-3.99737	6.40497e-05	0.0027214	NDUFAF7
ENSG00000003756.16	2066.23	-0.285337	0.0731389	-3.90131	9.56744e-05	0.00342148	RBM5
ENSG00000003987.13	40.5273	-0.096513	0.109214	-0.883708	0.376854	0.584516	MTMR7
ENSG00000003989.17	267.556	0.210671	0.1585	1.32916	0.183796	0.375801	SLC7A2
ENSG00000004059.10	2893.04	-0.0107071	0.0753554	-0.142088	0.887011	0.942774	ARF5
ENSG00000004139.13	179.163	0.169796	0.074946	2.26558	0.0234774	0.100339	SARM1
ENSG00000004142.11	2446.25	0.157601	0.0563543	2.7966	0.00516431	0.0380087	POLDIP2
ENSG00000004399.12	1093.99	0.355295	0.138419	2.5668	0.0102641	0.058768	PLXND1
ENSG00000004455.16	3543.35	-0.0191706	0.0713434	-0.268709	0.788154	0.890183	AK2
ENSG00000004468.12	327.712	0.184966	0.161971	1.14197	0.253468	0.462294	CD38
ENSG00000004478.7	3195.4	0.175899	0.083693	2.10171	0.0355783	0.13045	FKBP4
ENSG00000004487.16	1897.18	0.133286	0.0514417	2.59102	0.00956927	0.0559545	KDM1A
ENSG00000004534.14	1986.37	-0.196807	0.0821972	-2.39433	0.0166507	0.0803226	RBM6
ENSG00000004660.14	207.188	0.258729	0.086517	2.9905	0.00278525	0.0256632	CAMKK1
ENSG00000004700.15	495.621	0.00408607	0.0859862	0.0475201	0.962099	0.980946	RECQL
ENSG00000004766.16	823.145	-0.301768	0.0609096	-4.95436	7.25682e-07	0.000240974	VPS50
ENSG00000004776.12	340.684	0.229685	0.192413	1.19371	0.232592	0.43776	HSPB6
ENSG00000004777.18	207.395	0.0477683	0.118925	0.401666	0.68793	0.827358	ARHGAP33
ENSG00000004779.9	2078.13	0.0461357	0.15083	0.305879	0.759696	0.872878	NDUFAB1
ENSG00000004799.7	2411.77	-0.000518262	0.153427	-0.00337791	0.997305	0.998545	PDK4
ENSG00000004809.13	3.11248	0.105192	0.329229	0.319511	0.749339	0.866104	SLC22A16
ENSG00000004838.13	12.3038	0.0703557	0.172195	0.408583	0.682846	0.823993	ZMYND10
ENSG00000004846.16	17.1	-0.144602	0.307221	-0.470678	0.63787	0.792871	ABCB5
ENSG00000004848.7	24.1366	0.500215	0.252289	1.98271	0.0474	0.156991	ARX
ENSG00000004864.13	1128.4	0.0948821	0.0684391	1.38637	0.165633	0.35112	SLC25A13
ENSG00000004866.20	388.64	0.0845795	0.0619634	1.36499	0.172256	0.360304	ST7
ENSG00000004897.11	1052.7	-0.0970663	0.0400226	-2.42529	0.0152962	0.0761907	CDC27
ENSG00000004939.14	0.410075	0.653562	0.632256	1.0337	0.301277	NA	SLC4A1
ENSG00000004948.14	4.99514	0.723459	0.293594	2.46415	0.0137338	0.070981	CALCR
ENSG00000004961.14	1069.08	-0.118059	0.0759772	-1.55388	0.120214	0.285968	HCCS
ENSG00000004975.11	637.266	0.132151	0.0474779	2.78342	0.00537894	0.0389522	DVL2
ENSG00000005001.9	5.88456	0.660235	0.44926	1.4696	0.141669	0.317833	PRSS22
ENSG00000005007.12	3002.87	0.168519	0.102869	1.63819	0.101382	0.25643	UPF1
ENSG00000005020.12	2015.8	-0.18064	0.0705452	-2.56062	0.0104485	0.0593894	SKAP2
ENSG00000005022.5	17904.7	-0.00604936	0.0939121	-0.0644151	0.94864	0.974199	SLC25A5
ENSG00000005059.15	327.324	-0.0892833	0.127345	-0.701115	0.483231	0.675252	MCUB
ENSG00000005073.5	129.598	0.0322455	0.151194	0.213272	0.831115	0.914176	HOXA11
ENSG00000005075.15	840.899	-0.010704	0.059541	-0.179775	0.857329	0.927567	POLR2J
ENSG00000005100.12	489.273	0.152765	0.0619523	2.46585	0.0136689	0.0707615	DHX33
ENSG00000005102.12	82.8626	0.0318951	0.134241	0.237596	0.812194	0.903843	MEOX1
ENSG00000005108.15	79.7264	0.0279266	0.136961	0.203902	0.83843	0.918276	THSD7A
ENSG00000005156.11	596.476	0.162058	0.0634801	2.5529	0.0106831	0.0602479	LIG3
ENSG00000005175.9	623.331	-0.13871	0.0542147	-2.55853	0.0105115	0.0595598	RPAP3
ENSG00000005187.11	1101.1	0.0117361	0.0866323	0.13547	0.89224	0.945	ACSM3
ENSG00000005189.19	110.965	-0.112983	0.077261	-1.46235	0.143645	0.320624	REXO5
ENSG00000005194.14	1026.45	0.0570878	0.0739805	0.771661	0.440315	0.639849	CIAPIN1
ENSG00000005206.16	1810.37	0.0692566	0.1032	0.671088	0.502165	0.690747	SPPL2B
ENSG00000005238.19	879.936	0.443767	0.116539	3.80788	0.000140164	0.00428248	FAM214B
ENSG00000005243.9	97.1791	0.262163	0.125463	2.08956	0.0366576	0.133074	COPZ2
ENSG00000005249.12	206.254	0.232937	0.130228	1.78869	0.0736648	0.208608	PRKAR2B
ENSG00000005302.18	704.9	-0.300527	0.0727489	-4.13102	3.61157e-05	0.00201648	MSL3
ENSG00000005339.14	1995.29	0.141124	0.104002	1.35693	0.174803	0.36367	CREBBP
ENSG00000005379.16	373.258	0.0608744	0.103735	0.586823	0.557323	0.734205	TSPOAP1
ENSG00000005381.7	2.79156	0.545657	0.31775	1.71725	0.0859331	0.230418	MPO
ENSG00000005421.8	5.68087	0.291979	0.319567	0.913672	0.360889	0.570519	PON1
ENSG00000005436.13	427.48	-0.141717	0.0620927	-2.28234	0.0224692	0.0976837	GCFC2
ENSG00000005448.16	121.195	0.273352	0.0967331	2.82584	0.00471563	0.0359868	WDR54
ENSG00000005469.11	728.857	-0.147288	0.140329	-1.04959	0.293907	0.505552	CROT
ENSG00000005471.17	53.6623	-0.0279329	0.117377	-0.237975	0.8119	0.903703	ABCB4
ENSG00000005483.20	3252.9	0.0127259	0.0881052	0.144439	0.885153	0.94212	KMT2E
ENSG00000005486.16	1091.8	0.385181	0.0891837	4.31897	1.56763e-05	0.00129326	RHBDD2
ENSG00000005513.9	60.7428	-0.219877	0.169	-1.30105	0.19324	0.38794	SOX8
ENSG00000005700.14	0.154638	-0.495062	1.21877	-0.406196	0.684598	NA	IBTK
ENSG00000005801.17	622.49	-0.3806	0.0861063	-4.42012	9.86466e-06	0.00105489	ZNF195
ENSG00000005810.17	1332.9	0.00319049	0.111252	0.028678	0.977121	0.988387	MYCBP2
ENSG00000005812.10	1816.47	-0.445907	0.0955912	-4.66473	3.09025e-06	0.000609286	FBXL3
ENSG00000005844.17	745.264	0.170074	0.129909	1.30918	0.190474	0.384894	ITGAL
ENSG00000005882.11	916.923	0.0649988	0.0991288	0.6557	0.512017	0.698399	PDK2
ENSG00000005884.17	3756.69	0.184078	0.0883721	2.08299	0.0372522	0.134132	ITGA3
ENSG00000005889.15	704.494	-0.377309	0.0992554	-3.80139	0.000143886	0.00433007	ZFX
ENSG00000005893.15	3089.43	-0.0435522	0.043377	-1.00404	0.31536	0.526824	LAMP2
ENSG00000005961.18	6.53167	0.452404	0.236315	1.91441	0.0555679	0.173603	ITGA2B
ENSG00000005981.12	4.71443	0.168367	0.255638	0.658613	0.510144	0.696824	ASB4
ENSG00000006007.11	4398.39	-0.0785343	0.071678	-1.09565	0.27323	0.483784	GDE1
ENSG00000006015.17	818.147	-0.158875	0.0632518	-2.51178	0.0120124	0.0651664	REX1BD
ENSG00000006016.10	40.588	0.638875	0.194084	3.29174	0.000995698	0.0137539	CRLF1
ENSG00000006025.11	1433.08	0.0533773	0.0997661	0.535024	0.592633	0.760513	OSBPL7
ENSG00000006042.11	3357.07	-0.135318	0.086913	-1.55694	0.119485	0.285068	TMEM98
ENSG00000006047.12	575.195	-0.32153	0.215	-1.49549	0.134787	0.307672	YBX2
ENSG00000006059.3	0	NA	NA	NA	NA	NA	KRT33A
ENSG00000006062.15	538.913	0.0156893	0.0536971	0.292182	0.770147	0.879755	MAP3K14
ENSG00000006071.13	32.5932	0.56107	0.176702	3.17522	0.00149721	0.0176319	ABCC8
ENSG00000006116.3	0.0528321	-0.425334	3.22216	-0.132003	0.894982	NA	CACNG3
ENSG00000006118.14	172.237	0.530733	0.133168	3.98543	6.73567e-05	0.00274587	TMEM132A
ENSG00000006125.17	6138.57	0.212318	0.0724293	2.93138	0.00337462	0.0290667	AP2B1
ENSG00000006128.11	36.7741	-0.610201	0.222254	-2.74551	0.00604174	0.0419234	TAC1
ENSG00000006194.9	646.038	0.0300753	0.0472605	0.636374	0.524533	0.708031	ZNF263
ENSG00000006210.6	320.112	0.313177	0.13806	2.26842	0.0233037	0.099799	CX3CL1
ENSG00000006282.20	1882.09	0.148162	0.0838262	1.76749	0.0771464	0.214779	SPATA20
ENSG00000006283.17	8.59966	0.785713	0.277644	2.82993	0.00465576	0.0357658	CACNA1G
ENSG00000006327.13	216.819	0.0812259	0.228518	0.355447	0.722255	0.850046	TNFRSF12A
ENSG00000006377.10	0.863807	0.377194	0.477407	0.790089	0.429476	NA	DLX6
ENSG00000006432.15	324.917	0.307281	0.114027	2.69481	0.00704294	0.0460354	MAP3K9
ENSG00000006451.7	2081.13	0.00235415	0.0610471	0.0385629	0.969239	0.98473	RALA
ENSG00000006453.13	2400.57	0.216157	0.0851556	2.53838	0.0111367	0.0619206	BAIAP2L1
ENSG00000006459.10	2172.87	-0.0814692	0.0668557	-1.21858	0.223002	0.42568	KDM7A
ENSG00000006468.13	180.719	0.0329066	0.134195	0.245214	0.80629	0.900502	ETV1
ENSG00000006530.16	154.925	-0.0196402	0.0699558	-0.280752	0.778901	0.884695	AGK
ENSG00000006534.15	516.284	0.269313	0.108452	2.48325	0.0130189	0.0686639	ALDH3B1
ENSG00000006555.10	1938.34	0.220373	0.101482	2.17155	0.0298897	0.117041	TTC22
ENSG00000006576.16	532.287	-0.300828	0.0875096	-3.43766	0.00058677	0.00993923	PHTF2
ENSG00000006606.8	6.46227	0.468728	0.270776	1.73106	0.0834418	0.226092	CCL26
ENSG00000006607.13	1861.41	0.0402346	0.0622527	0.646311	0.518078	0.702834	FARP2
ENSG00000006611.15	4351.72	0.108309	0.0605484	1.7888	0.0736471	0.208608	USH1C
ENSG00000006625.17	755.285	0.0321599	0.11341	0.283572	0.776738	0.883714	GGCT
ENSG00000006634.7	287.09	-0.268296	0.0996933	-2.69121	0.00711924	0.0463085	DBF4
ENSG00000006638.11	35.2623	0.454117	0.143582	3.16278	0.00156269	0.0180409	TBXA2R
ENSG00000006652.13	933.231	-0.187215	0.0669638	-2.79576	0.00517773	0.0380535	IFRD1
ENSG00000006659.12	0.444065	1.53308	1.00181	1.53031	0.125941	NA	LGALS14
ENSG00000006695.10	728.604	0.0996905	0.0510673	1.95214	0.0509215	0.164483	COX10
ENSG00000006704.10	332.204	0.197619	0.0894934	2.2082	0.0272305	0.110645	GTF2IRD1
ENSG00000006712.14	1168.02	0.266856	0.0710957	3.75347	0.000174401	0.0048904	PAF1
ENSG00000006715.15	1415.97	-0.0423582	0.0408776	-1.03622	0.300099	0.511336	VPS41
ENSG00000006740.16	2294.15	0.0756457	0.0758885	0.996801	0.318861	0.530007	ARHGAP44
ENSG00000006744.18	1300.58	0.19744	0.0621286	3.17792	0.00148336	0.0175097	ELAC2
ENSG00000006747.14	2215.31	-0.0589639	0.133097	-0.443014	0.657756	0.806505	SCIN
ENSG00000006756.15	2311.73	-0.192291	0.103298	-1.86151	0.0626727	0.187914	ARSD
ENSG00000006757.11	510.343	-0.355281	0.105221	-3.37654	0.000734036	0.0113412	PNPLA4
ENSG00000006788.13	2.14247	0.55435	0.355113	1.56105	0.118512	0.283586	MYH13
ENSG00000006831.9	0.0110208	-0.0694744	3.22216	-0.0215614	0.982798	NA	ADIPOR2
ENSG00000006837.11	9.59966	-0.227533	0.163843	-1.38873	0.164916	0.350188	CDKL3
ENSG00000007001.12	2.00546	0.95915	0.40952	2.34213	0.0191738	0.0882044	UPP2
ENSG00000007038.10	18.6421	-0.146726	0.23723	-0.618497	0.536248	0.717734	PRSS21
ENSG00000007047.14	328.223	0.240297	0.0917945	2.61777	0.00885057	0.0532702	MARK4
ENSG00000007062.11	2904.09	-0.108091	0.130849	-0.826071	0.408764	0.613426	PROM1
ENSG00000007080.10	808.848	0.192696	0.0661322	2.91379	0.00357066	0.0301993	CCDC124
ENSG00000007129.17	0.0136907	-0.245	3.22216	-0.076036	0.93939	NA	CEACAM21
ENSG00000007168.12	3407.53	0.0113749	0.0409369	0.277865	0.781116	0.885995	PAFAH1B1
ENSG00000007171.17	1355.08	2.0763	0.308317	6.7343	1.64723e-11	1.3857e-07	NOS2
ENSG00000007174.17	24.7465	0.661657	0.229811	2.87914	0.00398762	0.0323691	DNAH9
ENSG00000007202.14	3691.83	0.192992	0.0713702	2.70409	0.00684913	0.0453219	KIAA0100
ENSG00000007216.14	602.333	0.455701	0.201453	2.26207	0.0236932	0.100936	SLC13A2
ENSG00000007237.18	792.962	0.260153	0.154029	1.68899	0.0912215	0.239509	GAS7
ENSG00000007255.10	584.762	0.0190482	0.10508	0.181273	0.856154	0.926894	TRAPPC6A
ENSG00000007264.14	141.85	0.184472	0.143198	1.28823	0.197667	0.39349	MATK
ENSG00000007306.14	22248.1	-0.102065	0.166192	-0.614139	0.539123	0.720115	CEACAM7
ENSG00000007312.12	287.589	-0.492549	0.223523	-2.20357	0.0275547	0.111442	CD79B
ENSG00000007314.12	10.2264	0.13223	0.252625	0.523425	0.600678	0.766629	SCN4A
ENSG00000007341.18	255.695	-0.160666	0.0540316	-2.97356	0.00294364	0.0265411	ST7L
ENSG00000007350.16	2.68338	0.858345	0.422553	2.03133	0.0422216	0.145408	TKTL1
ENSG00000007372.22	16.0464	0.607479	0.180967	3.35684	0.000788373	0.0117868	PAX6
ENSG00000007376.7	459.355	0.256827	0.0849626	3.02282	0.00250431	0.024141	RPUSD1
ENSG00000007384.15	598.735	0.217611	0.117657	1.84955	0.064379	0.19137	RHBDF1
ENSG00000007392.16	736.516	-0.367911	0.0982847	-3.74332	0.000181603	0.00496636	LUC7L
ENSG00000007402.11	197.957	0.126059	0.164444	0.766575	0.443334	0.642664	CACNA2D2
ENSG00000007516.13	248.848	0.0418912	0.0956018	0.438184	0.661253	0.808776	BAIAP3
ENSG00000007520.3	846.616	0.0793725	0.06446	1.23135	0.218194	0.419515	TSR3
ENSG00000007541.16	552.118	0.292062	0.110341	2.64691	0.00812313	0.0504354	PIGQ
ENSG00000007545.15	347.271	0.0233468	0.0771919	0.302451	0.762308	0.874606	CRAMP1
ENSG00000007866.20	881.958	0.302314	0.0790192	3.82583	0.000130334	0.00409482	TEAD3
ENSG00000007908.15	17.1421	-0.283084	0.264454	-1.07045	0.284418	0.49588	SELE
ENSG00000007923.15	1435.03	0.125083	0.0802375	1.55891	0.119017	0.284381	DNAJC11
ENSG00000007933.12	14.5576	0.452869	0.22117	2.04761	0.0405982	0.141991	FMO3
ENSG00000007944.14	891.803	-0.115164	0.0780539	-1.47544	0.140095	0.315499	MYLIP
ENSG00000007952.17	3398.83	0.0862842	0.119224	0.723713	0.469242	0.664337	NOX1
ENSG00000007968.6	0.142414	-0.0838947	1.45963	-0.0574768	0.954165	NA	E2F2
ENSG00000008018.8	3386.94	0.171437	0.135711	1.26325	0.2065	0.404615	PSMB1
ENSG00000008056.13	29.1379	0.424216	0.17127	2.47688	0.0132536	0.0693527	SYN1
ENSG00000008083.13	586.107	0.225452	0.0860385	2.62036	0.00878382	0.053008	JARID2
ENSG00000008086.11	195.118	0.0642264	0.0990636	0.648335	0.516768	0.702205	CDKL5
ENSG00000008118.9	4.06371	0.185323	0.304391	0.608831	0.542636	0.722704	CAMK1G
ENSG00000008128.22	329.892	-0.0257867	0.113253	-0.227691	0.819886	0.907985	CDK11A
ENSG00000008130.15	2632.03	0.0997201	0.0469032	2.12608	0.0334963	0.125646	NADK
ENSG00000008196.12	0.16496	-0.559982	1.80578	-0.310105	0.756481	NA	TFAP2B
ENSG00000008197.4	0.0454717	-0.189698	3.22216	-0.0588731	0.953053	NA	TFAP2D
ENSG00000008226.19	76.8487	-0.175222	0.104795	-1.67205	0.0945147	0.245272	DLEC1
ENSG00000008256.15	611.886	0.0901537	0.0989487	0.911115	0.362235	0.571715	CYTH3
ENSG00000008277.14	242.948	-0.250298	0.0795581	-3.14611	0.0016546	0.0186249	ADAM22
ENSG00000008282.8	2514.5	-0.180808	0.065194	-2.77338	0.00554766	0.0397519	SYPL1
ENSG00000008283.15	1905.92	0.196592	0.0697693	2.81774	0.00483627	0.0364882	CYB561
ENSG00000008294.20	2546.91	0.0116559	0.0793248	0.146939	0.88318	0.941171	SPAG9
ENSG00000008300.16	113.494	0.318758	0.123896	2.5728	0.010088	0.0580858	CELSR3
ENSG00000008311.14	112.709	-0.0712858	0.104997	-0.67893	0.497183	0.686813	AASS
ENSG00000008323.15	2311.85	0.115661	0.0865138	1.3369	0.181254	0.372213	PLEKHG6
ENSG00000008324.11	339.536	-0.196952	0.121663	-1.61883	0.105484	0.263392	SS18L2
ENSG00000008382.15	940.335	0.277703	0.0995148	2.79057	0.00526155	0.0383885	MPND
ENSG00000008394.12	4029.08	-0.313868	0.136401	-2.30107	0.0213875	0.0946609	MGST1
ENSG00000008405.11	499.002	0.0208725	0.0952798	0.219065	0.826599	0.911377	CRY1
ENSG00000008438.4	2.87186	0.0542235	0.338083	0.160385	0.872578	0.935515	PGLYRP1
ENSG00000008441.16	1350.46	0.347423	0.111619	3.11259	0.00185453	0.0199835	NFIX
ENSG00000008513.15	472.334	0.311893	0.136761	2.28057	0.0225741	0.097887	ST3GAL1
ENSG00000008516.16	151.523	0.677738	0.185027	3.66291	0.000249367	0.00583491	MMP25
ENSG00000008517.16	3293.12	0.276653	0.132317	2.09083	0.0365434	0.132773	IL32
ENSG00000008710.19	1221.84	0.0959459	0.13677	0.701512	0.482984	0.67513	PKD1
ENSG00000008735.13	48.4231	0.52503	0.134602	3.90062	9.59478e-05	0.00342148	MAPK8IP2
ENSG00000008838.19	1756.11	0.194465	0.065174	2.98378	0.00284713	0.0260534	MED24
ENSG00000008853.16	194.302	0.132625	0.119547	1.1094	0.267259	0.477407	RHOBTB2
ENSG00000008869.11	1086.77	-0.0405172	0.0726416	-0.557768	0.577003	0.748861	HEATR5B
ENSG00000008952.16	3493.09	-0.0060574	0.0533913	-0.113453	0.909672	0.954354	SEC62
ENSG00000008988.9	14229.3	-0.0722813	0.137491	-0.525715	0.599086	0.765293	RPS20
ENSG00000009307.15	13065.5	-0.00927515	0.0328253	-0.282561	0.777513	0.883958	CSDE1
ENSG00000009335.17	2485.34	0.0272604	0.0510787	0.533694	0.593553	0.761159	UBE3C
ENSG00000009413.15	869.555	0.0127717	0.0899233	0.142029	0.887057	0.942774	REV3L
ENSG00000009694.13	27.8307	0.122176	0.184957	0.660566	0.508891	0.695836	TENM1
ENSG00000009709.11	0.0848534	-0.139199	2.38804	-0.0582902	0.953517	NA	PAX7
ENSG00000009724.16	41.4999	-0.165207	0.177337	-0.931601	0.351543	0.561831	MASP2
ENSG00000009765.14	1164.4	-0.0780887	0.102212	-0.76399	0.444873	0.643913	IYD
ENSG00000009780.15	308.779	-0.180876	0.0753945	-2.39906	0.0164374	0.0796678	FAM76A
ENSG00000009790.14	360.065	-0.238155	0.114933	-2.07212	0.0382538	0.1363	TRAF3IP3
ENSG00000009830.11	318.732	0.144074	0.0722072	1.99529	0.0460113	0.153596	POMT2
ENSG00000009844.15	1636.45	-0.202952	0.0573722	-3.53746	0.000403989	0.00801283	VTA1
ENSG00000009950.15	167.117	0.214414	0.157059	1.36518	0.172195	0.36025	MLXIPL
ENSG00000009954.10	2018.3	0.085982	0.0815187	1.05475	0.291539	0.503253	BAZ1B
ENSG00000010017.12	1098.29	-0.00223062	0.0434845	-0.051297	0.959089	0.979583	RANBP9
ENSG00000010030.13	132.786	0.992001	0.213126	4.65454	3.2471e-06	0.000630363	ETV7
ENSG00000010072.15	244.274	-0.0788948	0.0665861	-1.18485	0.236075	0.442058	SPRTN
ENSG00000010165.19	909.684	0.0309396	0.0421784	0.73354	0.463229	0.659326	EEF1AKNMT
ENSG00000010219.13	376.235	0.168811	0.0935126	1.80522	0.0710407	0.204279	DYRK4
ENSG00000010244.18	3109.22	-0.0660305	0.044142	-1.49586	0.134689	0.307587	ZNF207
ENSG00000010256.10	9562.12	0.135045	0.0876307	1.54107	0.1233	0.290424	UQCRC1
ENSG00000010270.13	843.286	-0.280524	0.101322	-2.76864	0.00562907	0.0401302	STARD3NL
ENSG00000010278.13	15092.4	-0.125934	0.0782704	-1.60896	0.107625	0.266695	CD9
ENSG00000010282.14	1.80607	0.0948152	0.453762	0.208953	0.834485	0.916006	HHATL
ENSG00000010292.12	1588.24	0.0532498	0.0891728	0.597153	0.550405	0.728897	NCAPD2
ENSG00000010295.19	308.311	0.139291	0.109768	1.26896	0.204454	0.40197	IFFO1
ENSG00000010310.8	215.49	-0.153804	0.132815	-1.15803	0.246851	0.454632	GIPR
ENSG00000010318.20	293.757	-0.180996	0.0818978	-2.21002	0.0271039	0.110375	PHF7
ENSG00000010319.6	351.133	0.224975	0.143232	1.5707	0.116251	0.280404	SEMA3G
ENSG00000010322.15	1730.32	0.111869	0.0774607	1.44421	0.148681	0.327737	NISCH
ENSG00000010327.10	3251.24	0.377795	0.165168	2.28733	0.0221764	0.0968615	STAB1
ENSG00000010361.13	152.259	0.022645	0.0573212	0.395054	0.692803	0.830474	FUZ
ENSG00000010379.15	0.828556	-0.281394	0.465529	-0.60446	0.545538	NA	SLC6A13
ENSG00000010404.17	1944.1	-0.0356371	0.0658071	-0.541539	0.588136	0.757143	IDS
ENSG00000010438.16	3128.98	0.147072	0.12608	1.1665	0.243413	0.450612	PRSS3
ENSG00000010539.11	193.453	-0.102406	0.0573222	-1.7865	0.0740189	0.209161	ZNF200
ENSG00000010610.9	1266.19	0.417596	0.163313	2.55703	0.010557	0.0597501	CD4
ENSG00000010626.14	87.6248	-0.0594625	0.104595	-0.568504	0.569693	0.743707	LRRC23
ENSG00000010671.15	323.846	-0.162105	0.138144	-1.17345	0.240616	0.447621	BTK
ENSG00000010704.18	309.648	0.0527023	0.0690515	0.763232	0.445325	0.644198	HFE
ENSG00000010803.16	839.192	0.104227	0.0533818	1.95248	0.0508818	0.164439	SCMH1
ENSG00000010810.17	658.037	0.0940121	0.0932682	1.00798	0.313466	0.524739	FYN
ENSG00000010818.9	638.107	0.171841	0.102869	1.67048	0.0948238	0.245796	HIVEP2
ENSG00000010932.16	6.88199	0.149028	0.229535	0.649261	0.51617	0.701636	FMO1
ENSG00000011007.12	1155.49	0.142515	0.0433762	3.28556	0.0010178	0.0138789	ELOA
ENSG00000011009.10	1520.52	0.331414	0.104031	3.18571	0.001444	0.0172065	LYPLA2
ENSG00000011021.22	401.584	0.0685359	0.0749181	0.914811	0.360291	0.569894	CLCN6
ENSG00000011028.13	761.638	0.377572	0.185535	2.03505	0.0418459	0.144627	MRC2
ENSG00000011052.21	7.2675	0.160446	0.19047	0.842371	0.39958	0.605077	NME1-NME2
ENSG00000011083.8	237.606	-0.161391	0.150539	-1.07209	0.283679	0.495014	SLC6A7
ENSG00000011105.13	399.644	0.328743	0.0858903	3.82747	0.000129466	0.00409049	TSPAN9
ENSG00000011114.14	0	NA	NA	NA	NA	NA	BTBD7
ENSG00000011132.11	307.772	0.00812352	0.0507622	0.160031	0.872857	0.935582	APBA3
ENSG00000011143.16	273.754	-0.0500625	0.0474237	-1.05564	0.291132	0.502831	MKS1
ENSG00000011198.9	885.19	-0.192405	0.105103	-1.83063	0.0671556	0.196903	ABHD5
ENSG00000011201.11	36.259	-0.147608	0.162182	-0.910138	0.36275	0.572312	ANOS1
ENSG00000011243.17	724.395	0.0673943	0.0737583	0.913718	0.360865	0.570516	AKAP8L
ENSG00000011258.15	798.83	-0.181166	0.0734523	-2.46644	0.0136463	0.0707058	MBTD1
ENSG00000011260.13	827.629	-0.0732054	0.0731495	-1.00076	0.316941	0.528591	UTP18
ENSG00000011275.18	840.101	0.168063	0.0597651	2.81205	0.0049227	0.0369086	RNF216
ENSG00000011295.15	1841.33	-0.0303672	0.0648139	-0.468529	0.639406	0.794061	TTC19
ENSG00000011304.19	5545.02	0.256874	0.0717938	3.57795	0.000346305	0.00720893	PTBP1
ENSG00000011332.19	4.67228	0.628641	0.239365	2.62628	0.00863228	0.05252	DPF1
ENSG00000011347.9	482.011	0.393795	0.128053	3.07525	0.00210326	0.0215685	SYT7
ENSG00000011376.10	943.061	0.143798	0.0840356	1.71116	0.0870521	0.232529	LARS2
ENSG00000011405.13	1489.71	-0.117311	0.0681538	-1.72126	0.0852029	0.229166	PIK3C2A
ENSG00000011422.11	745.11	0.771652	0.194119	3.97516	7.03321e-05	0.00280406	PLAUR
ENSG00000011426.10	363.877	-0.113309	0.127555	-0.888314	0.374372	0.582217	ANLN
ENSG00000011451.19	893.668	0.221625	0.0856845	2.58652	0.00969492	0.0564147	WIZ
ENSG00000011454.16	1641.66	0.0262406	0.0721167	0.363863	0.71596	0.846388	RABGAP1
ENSG00000011465.16	9963.99	-0.113073	0.153593	-0.736186	0.461617	0.658034	DCN
ENSG00000011478.11	286.602	0.182625	0.0910795	2.00512	0.0449507	0.151297	QPCTL
ENSG00000011485.14	1521.89	0.0494657	0.051344	0.963418	0.335338	0.545889	PPP5C
ENSG00000011523.13	600.092	-0.0314392	0.0765122	-0.410905	0.681142	0.823099	CEP68
ENSG00000011566.14	899.299	-0.173488	0.0830305	-2.08945	0.0366673	0.13309	MAP4K3
ENSG00000011590.13	19.9039	0.0843947	0.176913	0.477042	0.633333	0.790397	ZBTB32
ENSG00000011600.11	817.549	0.461456	0.171489	2.69087	0.00712653	0.0463298	TYROBP
ENSG00000011638.10	357.499	-0.174353	0.107616	-1.62014	0.105203	0.262976	TMEM159
ENSG00000011677.12	3.77783	0.290785	0.29077	1.00005	0.317285	0.52901	GABRA3
ENSG00000012048.21	367.039	0.00394549	0.118396	0.0333244	0.973416	0.986432	BRCA1
ENSG00000012061.15	657.092	0.0514472	0.070073	0.734195	0.46283	0.659018	ERCC1
ENSG00000012124.16	306.23	-0.780925	0.249355	-3.13178	0.00173751	0.0191526	CD22
ENSG00000012171.19	1969.63	0.0425144	0.10145	0.419068	0.675166	0.818795	SEMA3B
ENSG00000012174.11	381.104	0.0618868	0.0549806	1.12561	0.26033	0.470108	MBTPS2
ENSG00000012211.12	201.499	0.160712	0.0792513	2.02788	0.0425724	0.146058	PRICKLE3
ENSG00000012223.12	169.28	-0.81221	0.265068	-3.06416	0.00218283	0.0220352	LTF
ENSG00000012232.8	561.626	0.293724	0.0807939	3.63548	0.000277467	0.00624661	EXTL3
ENSG00000012504.14	247.195	-0.953459	0.439933	-2.16728	0.0302134	0.117814	NR1H4
ENSG00000012660.13	512.12	-0.0186527	0.110879	-0.168225	0.866406	0.932155	ELOVL5
ENSG00000012779.10	0.0472489	-0.0742824	3.22216	-0.0230536	0.981607	NA	ALOX5
ENSG00000012817.15	839.88	0.413464	0.74589	0.554323	0.579358	0.750193	KDM5D
ENSG00000012822.15	1785.04	-0.0393325	0.0933112	-0.42152	0.673376	0.817372	CALCOCO1
ENSG00000012963.14	0	NA	NA	NA	NA	NA	UBR7
ENSG00000012983.11	1124.99	0.00199926	0.0577359	0.0346276	0.972377	0.98589	MAP4K5
ENSG00000013016.15	113.368	0.243975	0.133457	1.82812	0.0675316	0.197599	EHD3
ENSG00000013275.7	0.124198	-0.374838	1.6226	-0.231011	0.817307	NA	PSMC4
ENSG00000013288.8	1475.6	0.173516	0.0854615	2.03035	0.0423214	0.145627	MAN2B2
ENSG00000013293.5	24.8498	-0.0524495	0.235893	-0.222344	0.824046	0.910031	SLC7A14
ENSG00000013297.11	42.0606	0.0561475	0.162255	0.346045	0.729309	0.854598	CLDN11
ENSG00000013306.15	3094.75	0.155325	0.0756166	2.05412	0.0399643	0.140438	SLC25A39
ENSG00000013364.18	13000.1	0.371411	0.118773	3.12707	0.00176557	0.0193561	MVP
ENSG00000013374.16	1960.39	0.298625	0.0728786	4.09756	4.17524e-05	0.00217708	NUB1
ENSG00000013375.15	1080.02	0.0302696	0.0613282	0.493568	0.621611	0.78143	PGM3
ENSG00000013392.7	184.841	-0.222058	0.0927199	-2.39493	0.0166234	0.0802149	RWDD2A
ENSG00000013441.15	1775.98	-0.545154	0.120306	-4.53138	5.86004e-06	0.000835536	CLK1
ENSG00000013503.9	362.142	0.0152919	0.0533001	0.286901	0.774188	0.882212	POLR3B
ENSG00000013523.9	594.469	0.126383	0.0531867	2.37621	0.0174917	0.0828213	ANGEL1
ENSG00000013561.17	1593.19	-0.270332	0.0839038	-3.22193	0.00127329	0.0158686	RNF14
ENSG00000013563.13	433.123	0.111652	0.0619815	1.80138	0.0716438	0.205323	DNASE1L1
ENSG00000013573.16	385.671	0.0748089	0.123627	0.605121	0.545099	0.724492	DDX11
ENSG00000013583.9	739.596	-0.13945	0.1319	-1.05724	0.290402	0.502371	HEBP1
ENSG00000013588.8	6378.76	0.269861	0.146719	1.83931	0.06587	0.194498	GPRC5A
ENSG00000013619.13	53.4746	0.214869	0.114648	1.87416	0.0609085	0.184296	MAMLD1
ENSG00000013725.14	306.572	0.276549	0.129561	2.1345	0.0328018	0.124094	CD6
ENSG00000013810.18	698.855	0.2007	0.125343	1.6012	0.109332	0.269428	TACC3
ENSG00000014123.9	1470.11	-0.111774	0.064199	-1.74106	0.081673	0.222614	UFL1
ENSG00000014138.8	131.013	-0.0521559	0.0739908	-0.704898	0.480874	0.673487	POLA2
ENSG00000014164.6	250.297	0.297514	0.107899	2.75733	0.00582758	0.040944	ZC3H3
ENSG00000014216.15	6336.07	0.304607	0.0830433	3.66805	0.000244411	0.00578631	CAPN1
ENSG00000014257.15	178.222	0.711052	0.170805	4.16295	3.14166e-05	0.00187881	ACP3
ENSG00000014641.17	4541.85	-0.172251	0.0719964	-2.39249	0.0167344	0.0805351	MDH1
ENSG00000014824.13	2822.75	-0.124354	0.0553545	-2.2465	0.024672	0.103585	SLC30A9
ENSG00000014914.20	3712.96	-0.194009	0.0899375	-2.15716	0.0309934	0.11997	MTMR11
ENSG00000014919.12	979.695	-0.113698	0.0498758	-2.27962	0.0226304	0.0979153	COX15
ENSG00000015133.18	1717.56	0.121329	0.0916028	1.32452	0.185332	0.37753	CCDC88C
ENSG00000015153.14	245.889	-0.395458	0.102225	-3.86852	0.0001095	0.00370436	YAF2
ENSG00000015171.19	1920.2	-0.00663118	0.0494592	-0.134074	0.893344	0.945495	ZMYND11
ENSG00000015285.10	283.177	0.343437	0.135453	2.53548	0.0112295	0.062258	WAS
ENSG00000015413.9	50.1105	-0.0744977	0.299128	-0.24905	0.803322	0.898975	DPEP1
ENSG00000015475.18	814.869	0.0850559	0.0973543	0.873673	0.382296	0.589924	BID
ENSG00000015479.18	371.09	-0.0846907	0.073571	-1.15114	0.249674	0.45769	MATR3
ENSG00000015520.14	4.96178	0.840754	0.266484	3.15498	0.00160507	0.0183207	NPC1L1
ENSG00000015532.9	626.579	0.20047	0.105208	1.90545	0.0567214	0.176095	XYLT2
ENSG00000015568.12	1.00414	0.365304	0.404341	0.903455	0.366285	NA	RGPD5
ENSG00000015592.16	18.8065	-0.0771284	0.186721	-0.413068	0.679557	0.821976	STMN4
ENSG00000015676.17	1680.75	0.145077	0.0386846	3.75026	0.000176651	0.00492873	NUDCD3
ENSG00000016082.14	49.1938	0.143623	0.219621	0.653957	0.513139	0.699136	ISL1
ENSG00000016391.10	1451.64	0.0576005	0.0976202	0.590047	0.555159	0.732426	CHDH
ENSG00000016402.13	392.925	-0.0695738	0.0943667	-0.737271	0.460958	0.65741	IL20RA
ENSG00000016490.15	58123.7	0.358885	0.18071	1.98597	0.0470361	0.15617	CLCA1
ENSG00000016602.9	30208.9	0.0912478	0.218165	0.418251	0.675764	0.819196	CLCA4
ENSG00000016864.18	1054.65	-0.0275506	0.0485692	-0.567244	0.570548	0.744323	GLT8D1
ENSG00000017260.19	2658.96	0.0156902	0.0564503	0.277947	0.781053	0.885986	ATP2C1
ENSG00000017427.16	75.4586	0.129346	0.162471	0.796119	0.425963	0.628156	IGF1
ENSG00000017483.14	450.47	0.549065	0.141537	3.8793	0.000104759	0.0036167	SLC38A5
ENSG00000017797.12	2309.27	0.0783826	0.0576974	1.35851	0.174301	0.363001	RALBP1
ENSG00000018189.12	581.588	-0.136746	0.0486002	-2.81368	0.00489774	0.0368199	RUFY3
ENSG00000018236.14	148	0.033619	0.177479	0.189425	0.84976	0.923415	CNTN1
ENSG00000018280.16	28.8694	0.414502	0.166713	2.48632	0.012907	0.0682595	SLC11A1
ENSG00000018408.14	586.887	-0.047285	0.10024	-0.471719	0.637127	0.792482	WWTR1
ENSG00000018510.14	2169.95	-0.0992179	0.0547872	-1.81097	0.070146	0.20239	AGPS
ENSG00000018607.6	0.170269	-0.379646	1.33646	-0.284069	0.776357	NA	ZNF806
ENSG00000018610.14	489.597	-0.088565	0.0468188	-1.89166	0.058537	0.179873	CXorf56
ENSG00000018625.14	225.37	0.0512088	0.169322	0.302434	0.762321	0.874606	ATP1A2
ENSG00000018699.12	435.204	-0.0300258	0.0595851	-0.503914	0.614322	0.776153	TTC27
ENSG00000018869.16	42.4324	-0.292228	0.123423	-2.36769	0.0178996	0.0843569	ZNF582
ENSG00000019102.11	5517.18	0.0626161	0.12445	0.503142	0.614865	0.776617	VSIG2
ENSG00000019144.18	2088.49	0.0264727	0.081836	0.323484	0.746328	0.864446	PHLDB1
ENSG00000019169.10	26.3247	0.255429	0.353956	0.721643	0.470514	0.66514	MARCO
ENSG00000019186.9	1.40874	0.675677	0.693103	0.974858	0.329631	0.540118	CYP24A1
ENSG00000019485.13	237.225	0.118434	0.0833457	1.421	0.155316	0.337267	PRDM11
ENSG00000019505.7	2080.57	0.163459	0.0928172	1.76109	0.0782239	0.21651	SYT13
ENSG00000019549.11	300.153	0.189527	0.148379	1.27731	0.201492	0.398203	SNAI2
ENSG00000019582.14	28517.4	0.467688	0.155002	3.0173	0.00255037	0.0243656	CD74
ENSG00000019991.16	105.363	0.185345	0.168145	1.1023	0.270333	0.480763	HGF
ENSG00000019995.6	408.886	0.0162124	0.082964	0.195415	0.845068	0.921301	ZRANB1
ENSG00000020129.15	276.241	0.211	0.10615	1.98775	0.0468399	0.155662	NCDN
ENSG00000020181.17	679.492	0.418697	0.160865	2.60278	0.00924709	0.054824	ADGRA2
ENSG00000020219.9	0.36983	0.799422	0.921142	0.86786	0.385471	NA	CCT8L1P
ENSG00000020256.19	478.235	0.0322005	0.0565072	0.569848	0.568781	0.743054	ZFP64
ENSG00000020426.10	203.816	-0.209926	0.0751469	-2.79355	0.00521333	0.0381691	MNAT1
ENSG00000020577.13	255.664	0.0831786	0.117433	0.708304	0.478756	0.671803	SAMD4A
ENSG00000020633.18	408.11	0.48356	0.149865	3.22664	0.00125254	0.0157171	RUNX3
ENSG00000020922.12	537.098	-0.258156	0.0688515	-3.74946	0.000177216	0.00493099	MRE11
ENSG00000021300.13	274.518	-0.0177342	0.089647	-0.197823	0.843184	0.920629	PLEKHB1
ENSG00000021355.12	6247.19	-0.0254773	0.113913	-0.223657	0.823025	0.909636	SERPINB1
ENSG00000021461.16	1.45987	0.679409	0.493661	1.37627	0.168739	0.355732	CYP3A43
ENSG00000021488.12	4.22542	-0.175161	0.361522	-0.48451	0.628024	0.786818	SLC7A9
ENSG00000021574.12	672.83	-0.265208	0.0626446	-4.23353	2.30052e-05	0.00155236	SPAST
ENSG00000021645.18	85.3924	0.216228	0.142734	1.51491	0.129796	0.300685	NRXN3
ENSG00000021762.19	858.085	0.171934	0.0826891	2.07928	0.0375914	0.134894	OSBPL5
ENSG00000021776.10	1421.83	0.0445251	0.0570258	0.780788	0.434927	0.635421	AQR
ENSG00000021826.15	22.7452	0.21315	0.221953	0.960338	0.336885	0.547207	CPS1
ENSG00000021852.12	0.0840385	0.0964381	2.38712	0.0403994	0.967775	NA	C8B
ENSG00000022267.16	1961.76	0.0076862	0.131473	0.0584623	0.95338	0.976718	FHL1
ENSG00000022277.12	1934.14	0.0424217	0.0397426	1.06741	0.285786	0.497405	RTF2
ENSG00000022355.16	0.466772	-0.698975	0.679726	-1.02832	0.3038	NA	GABRA1
ENSG00000022556.15	0	NA	NA	NA	NA	NA	NLRP2
ENSG00000022567.9	621.637	0.341525	0.105557	3.23545	0.00121451	0.0154956	SLC45A4
ENSG00000022840.15	4035.01	0.100824	0.0551357	1.82866	0.0674507	0.1975	RNF10
ENSG00000022976.15	176.513	-0.0504719	0.0563589	-0.895546	0.370496	0.579137	ZNF839
ENSG00000023041.11	1233.32	-0.231833	0.0671558	-3.45217	0.000556102	0.00959941	ZDHHC6
ENSG00000023171.17	93.3981	0.101397	0.115293	0.879475	0.379144	0.58677	GRAMD1B
ENSG00000023191.16	0.188782	-0.0912728	1.13941	-0.0801056	0.936153	NA	RNH1
ENSG00000023228.13	0.352842	-0.28853	0.642752	-0.448898	0.653505	NA	NDUFS1
ENSG00000023287.12	1478.97	-0.2071	0.0614675	-3.36926	0.000753699	0.0114723	RB1CC1
ENSG00000023318.7	2636.74	0.161032	0.066359	2.42669	0.0152374	0.0759972	ERP44
ENSG00000023330.14	2182.88	0.229284	0.0978908	2.34225	0.0191681	0.0881943	ALAS1
ENSG00000023445.13	2260.72	0.343459	0.164155	2.09228	0.0364136	0.132457	BIRC3
ENSG00000023516.8	1549.03	-0.114142	0.0803231	-1.42103	0.155307	0.337267	AKAP11
ENSG00000023572.9	476.438	-0.280733	0.0853535	-3.28906	0.00100523	0.0138175	GLRX2
ENSG00000023608.4	114.078	-0.425317	0.102991	-4.12964	3.63339e-05	0.00202419	SNAPC1
ENSG00000023697.12	1799.44	-0.253238	0.097761	-2.59038	0.00958714	0.0560201	DERA
ENSG00000023734.10	2404.74	-0.0157606	0.0609478	-0.258592	0.79595	0.89512	STRAP
ENSG00000023839.11	27.0504	-0.00967406	0.12964	-0.0746227	0.940515	0.970471	ABCC2
ENSG00000023892.10	571.902	0.121294	0.0749329	1.61871	0.10551	0.263399	DEF6
ENSG00000023902.13	607.721	0.439944	0.142835	3.08009	0.00206938	0.0213076	PLEKHO1
ENSG00000023909.9	516.721	-0.220819	0.112971	-1.95465	0.0506244	0.16388	GCLM
ENSG00000024048.10	2024.81	-0.0146256	0.0585682	-0.24972	0.802804	0.898743	UBR2
ENSG00000024422.11	785.482	0.398009	0.154896	2.56952	0.010184	0.0584921	EHD2
ENSG00000024526.16	275.257	-0.47151	0.137192	-3.43686	0.00058849	0.00994214	DEPDC1
ENSG00000024862.17	727.576	-0.376855	0.110136	-3.42173	0.000622241	0.0102839	CCDC28A
ENSG00000025039.14	157.759	0.104868	0.120885	0.867503	0.385667	0.593016	RRAGD
ENSG00000025156.12	213.467	-0.165858	0.0580015	-2.85955	0.00424241	0.0337533	HSF2
ENSG00000025293.16	849.528	0.0922328	0.0524762	1.75761	0.0788137	0.217641	PHF20
ENSG00000025423.11	76.1448	0.0837831	0.127386	0.657708	0.510726	0.697278	HSD17B6
ENSG00000025434.18	791.131	-0.110832	0.118173	-0.937873	0.34831	0.558785	NR1H3
ENSG00000025708.13	1316.02	1.25369	0.213574	5.87006	4.3564e-09	9.16187e-06	TYMP
ENSG00000025770.18	798.811	0.212932	0.090359	2.35651	0.0184473	0.085991	NCAPH2
ENSG00000025772.7	585.278	0.122445	0.0653896	1.87254	0.0611319	0.184721	TOMM34
ENSG00000025796.13	2111.17	0.0941089	0.0579815	1.62309	0.104571	0.261915	SEC63
ENSG00000025800.13	1270.82	0.177539	0.0722715	2.45656	0.0140276	0.0721005	KPNA6
ENSG00000026025.15	7434.1	0.277807	0.0997301	2.78559	0.00534311	0.0387483	VIM
ENSG00000026036.22	70.5069	0.254507	0.146876	1.7328	0.0831312	0.225562	RTEL1-TNFRSF6B
ENSG00000026103.21	1235.8	-0.169718	0.103832	-1.63454	0.102145	0.257679	FAS
ENSG00000026297.15	2421.44	0.166055	0.0800212	2.07513	0.0379744	0.135635	RNASET2
ENSG00000026508.18	3159.36	0.243727	0.0850644	2.86521	0.00416732	0.0333336	CD44
ENSG00000026559.13	97.1499	-0.319591	0.183266	-1.74387	0.0811823	0.221779	KCNG1
ENSG00000026652.13	125.503	0.115239	0.169016	0.681822	0.495351	0.685567	AGPAT4
ENSG00000026751.16	1780.83	0.215967	0.138319	1.56137	0.118436	0.283529	SLAMF7
ENSG00000026950.16	1325.49	-0.0695589	0.10628	-0.654487	0.512798	0.698859	BTN3A1
ENSG00000027001.9	692.742	0.0411103	0.0703021	0.584766	0.558705	0.735526	MIPEP
ENSG00000027075.14	484.186	0.0376783	0.0777988	0.484304	0.62817	0.786913	PRKCH
ENSG00000027644.4	3.17365	0.816794	0.351598	2.32309	0.0201742	0.0909173	INSRR
ENSG00000027697.14	3740.06	-0.14689	0.0890894	-1.64879	0.0991903	0.252813	IFNGR1
ENSG00000027847.13	466.411	0.220878	0.07402	2.98403	0.00284476	0.0260498	B4GALT7
ENSG00000027869.11	110.582	0.570984	0.134588	4.24245	2.21094e-05	0.00151763	SH2D2A
ENSG00000028116.17	429.696	-0.13452	0.0794576	-1.69297	0.0904604	0.238171	VRK2
ENSG00000028137.18	1377.6	0.455858	0.120751	3.7752	0.00015988	0.00460604	TNFRSF1B
ENSG00000028203.17	1398.12	-0.105676	0.0537064	-1.96766	0.0491073	0.160805	VEZT
ENSG00000028277.21	208.576	0.0938976	0.191756	0.489673	0.624365	0.783546	POU2F2
ENSG00000028310.17	679.378	0.0438641	0.0437955	1.00157	0.316554	0.528084	BRD9
ENSG00000028528.14	2890.01	-0.0244042	0.0284838	-0.856773	0.39157	0.598441	SNX1
ENSG00000028839.9	486.152	-0.363554	0.100349	-3.62288	0.000291345	0.00647242	TBPL1
ENSG00000029153.14	145.756	0.190358	0.107049	1.77822	0.075367	0.21162	ARNTL2
ENSG00000029363.16	2860	-0.0168997	0.0406048	-0.416201	0.677263	0.820276	BCLAF1
ENSG00000029364.11	2148.35	-0.0235735	0.0439781	-0.536027	0.59194	0.76005	SLC39A9
ENSG00000029534.20	23.0362	0.0710083	0.162393	0.437263	0.66192	0.809287	ANK1
ENSG00000029559.6	0.309859	0.995756	1.43392	0.694431	0.487412	NA	IBSP
ENSG00000029639.10	263.087	-0.212395	0.0853038	-2.48986	0.0127793	0.0678686	TFB1M
ENSG00000029725.16	1235.39	-0.0497188	0.044233	-1.12402	0.261004	0.470752	RABEP1
ENSG00000029993.14	1120.68	0.0190973	0.125343	0.152361	0.878902	0.938912	HMGB3
ENSG00000030066.13	57.3234	0.133334	0.103046	1.29393	0.195691	0.39087	NUP160
ENSG00000030110.12	1640.09	0.0822617	0.100837	0.815785	0.414623	0.618307	BAK1
ENSG00000030304.13	68.7756	0.243539	0.163918	1.48574	0.137349	0.311547	MUSK
ENSG00000030419.16	215.036	-0.139542	0.0917618	-1.5207	0.128336	0.298178	IKZF2
ENSG00000030582.17	11000	0.369794	0.0996657	3.71034	0.000206977	0.00525515	GRN
ENSG00000031003.10	778.112	-0.153028	0.0636823	-2.40299	0.0162614	0.0792106	FAM13B
ENSG00000031081.10	605.135	0.303225	0.115234	2.63139	0.00850356	0.0519623	ARHGAP31
ENSG00000031691.6	140.87	-0.496918	0.128753	-3.85947	0.000113633	0.00381857	CENPQ
ENSG00000031698.12	3410.74	0.209235	0.0621175	3.36837	0.000756137	0.0114956	SARS1
ENSG00000031823.14	1072.62	0.241735	0.0647295	3.73455	0.000188053	0.00502521	RANBP3
ENSG00000032219.18	913.054	-0.0967632	0.0609429	-1.58777	0.112339	0.274243	ARID4A
ENSG00000032389.12	554.175	0.179629	0.0662181	2.71269	0.00667405	0.0446062	EIPR1
ENSG00000032444.16	1424.9	0.213685	0.0802229	2.66364	0.00773011	0.0488934	PNPLA6
ENSG00000032742.17	459.54	-0.164861	0.0578024	-2.85214	0.00434258	0.0343016	IFT88
ENSG00000033011.12	560.535	0.193469	0.0518605	3.73057	0.000191046	0.00505391	ALG1
ENSG00000033030.13	664.412	-0.108561	0.0469114	-2.31417	0.0206582	0.0922418	ZCCHC8
ENSG00000033050.8	381.679	0.14634	0.0752365	1.94507	0.0517664	0.166076	ABCF2
ENSG00000033100.16	1399.86	0.276148	0.0700143	3.94416	8.00798e-05	0.00306146	CHPF2
ENSG00000033122.18	31.441	-0.0225033	0.163444	-0.137682	0.890492	0.943863	LRRC7
ENSG00000033170.16	703.665	0.0280789	0.0611564	0.459132	0.646139	0.798649	FUT8
ENSG00000033178.12	959.946	-0.111403	0.0534764	-2.08321	0.037232	0.134098	UBA6
ENSG00000033327.12	1143.99	0.135535	0.100638	1.34675	0.178059	0.367701	GAB2
ENSG00000033627.16	1562.63	0.181217	0.0799079	2.26782	0.0233399	0.0998562	ATP6V0A1
ENSG00000033800.13	1071.29	-0.0704351	0.0374708	-1.87973	0.0601449	0.182766	PIAS1
ENSG00000033867.16	604.356	-0.224097	0.115813	-1.93499	0.052992	0.16837	SLC4A7
ENSG00000034053.14	5.13054	0.0736231	0.249596	0.294969	0.768017	0.878505	APBA2
ENSG00000034152.18	1547.65	0.348955	0.117993	2.95743	0.00310219	0.0275282	MAP2K3
ENSG00000034239.10	14.478	-0.0339354	0.180668	-0.187833	0.851008	0.92407	EFCAB1
ENSG00000034510.5	29681.1	-0.151017	0.114434	-1.31969	0.186938	0.379424	TMSB10
ENSG00000034533.11	378.446	-0.184094	0.0740366	-2.48653	0.0128994	0.0682481	ASTE1
ENSG00000034677.12	1750.65	-0.175392	0.0605214	-2.89801	0.00375538	0.0311553	RNF19A
ENSG00000034693.14	314.15	-0.270486	0.0882811	-3.06391	0.00218461	0.0220444	PEX3
ENSG00000034713.7	2050.3	-0.282297	0.101313	-2.78639	0.00532994	0.0386861	GABARAPL2
ENSG00000034971.16	99.1691	0.403785	0.28428	1.42038	0.155498	0.337409	MYOC
ENSG00000035115.21	2101.56	-0.206114	0.0898943	-2.29284	0.021857	0.0959146	SH3YL1
ENSG00000035141.7	1268.89	-0.0643549	0.0614549	-1.04719	0.295013	0.506678	FAM136A
ENSG00000035403.17	3766.54	0.162395	0.106008	1.5319	0.125546	0.294024	VCL
ENSG00000035499.12	231.422	-0.305191	0.121649	-2.50878	0.0121148	0.0655775	DEPDC1B
ENSG00000035664.11	852.181	-0.0163882	0.102784	-0.159443	0.87332	0.93592	DAPK2
ENSG00000035681.8	944.331	-0.0332653	0.0375529	-0.885824	0.375712	0.583355	NSMAF
ENSG00000035687.9	1519.92	-0.117523	0.0471124	-2.49451	0.012613	0.0672554	ADSS2
ENSG00000035720.7	77.9261	-0.475996	0.176802	-2.69225	0.00709719	0.046255	STAP1
ENSG00000035862.12	3723.55	0.353108	0.135793	2.60035	0.00931298	0.0550021	TIMP2
ENSG00000035928.15	1169.35	0.0429759	0.0608125	0.706695	0.479756	0.672652	RFC1
ENSG00000036054.12	1163.73	-0.317827	0.0923817	-3.44037	0.00058093	0.00987934	TBC1D23
ENSG00000036257.12	2215.51	-0.06257	0.0482031	-1.29805	0.194271	0.38905	CUL3
ENSG00000036448.9	2.5971	-0.144689	0.37877	-0.381997	0.702463	0.837375	MYOM2
ENSG00000036473.7	153.555	-0.115453	0.221178	-0.521993	0.601675	0.767242	OTC
ENSG00000036530.8	11.2075	0.400357	0.200858	1.99323	0.0462364	0.154042	CYP46A1
ENSG00000036549.12	938.721	-0.216312	0.0581519	-3.71977	0.000199405	0.00516507	ZZZ3
ENSG00000036565.14	90.3285	0.586246	0.199568	2.93757	0.00330796	0.0287075	SLC18A1
ENSG00000036672.15	432.016	0.0760377	0.179011	0.424765	0.671008	0.815596	USP2
ENSG00000036828.16	23.7764	0.525936	0.228074	2.30599	0.021111	0.0937332	CASR
ENSG00000037042.8	127.299	0.0699705	0.0908026	0.770578	0.440957	0.640318	TUBG2
ENSG00000037241.7	254.725	-0.00148666	0.121544	-0.0122315	0.990241	0.994922	RPL26L1
ENSG00000037280.15	128.131	0.172352	0.123022	1.40099	0.161217	0.344981	FLT4
ENSG00000037474.14	1809.44	0.0663964	0.0500939	1.32544	0.185025	0.377088	NSUN2
ENSG00000037637.10	578.266	0.0819216	0.0366344	2.23619	0.0253391	0.105559	FBXO42
ENSG00000037749.12	526.837	-0.0402816	0.070735	-0.569471	0.569036	0.74324	MFAP3
ENSG00000037757.13	471.056	-0.142819	0.083789	-1.70451	0.0882853	0.234286	MRI1
ENSG00000037897.16	220.375	0.329719	0.136931	2.40791	0.0160441	0.0784959	METTL1
ENSG00000037965.5	0.989877	-0.287705	0.782743	-0.36756	0.713201	NA	HOXC8
ENSG00000038002.8	494.994	-0.0199074	0.0731541	-0.27213	0.785522	0.88862	AGA
ENSG00000038210.12	694.76	-0.233187	0.0814609	-2.86256	0.0042023	0.0335294	PI4K2B
ENSG00000038219.12	1468.01	0.0135182	0.0954771	0.141586	0.887407	0.942774	BOD1L1
ENSG00000038274.16	3193.62	-0.321889	0.0932278	-3.45272	0.000554969	0.00958642	MAT2B
ENSG00000038295.7	78.4541	-0.117227	0.131781	-0.88956	0.373702	0.581773	TLL1
ENSG00000038358.14	1327.48	0.150054	0.0959686	1.56357	0.117918	0.282846	EDC4
ENSG00000038382.19	2436.23	0.00650982	0.104205	0.0624711	0.950188	0.975149	TRIO
ENSG00000038427.15	852.579	0.258989	0.166202	1.55828	0.119167	0.284546	VCAN
ENSG00000038532.15	805.829	0.252241	0.089166	2.8289	0.00467086	0.0358076	CLEC16A
ENSG00000038945.14	448.469	0.369096	0.197603	1.86787	0.0617808	0.185936	MSR1
ENSG00000039068.18	15783.2	0.0513391	0.0939562	0.546415	0.584781	0.754775	CDH1
ENSG00000039123.15	1708.62	-0.0297187	0.0443359	-0.670307	0.502662	0.691046	MTREX
ENSG00000039139.9	5.28732	-0.295498	0.331324	-0.891872	0.372462	0.58069	DNAH5
ENSG00000039319.16	1106.63	-0.179888	0.0578582	-3.10911	0.00187651	0.020135	ZFYVE16
ENSG00000039523.19	572.585	0.31197	0.111766	2.79128	0.00524999	0.0383263	RIPOR1
ENSG00000039537.13	26.0912	-0.128299	0.127024	-1.01004	0.312475	0.523589	C6
ENSG00000039560.13	632.463	-0.296228	0.0787364	-3.76228	0.000168375	0.00476894	RAI14
ENSG00000039600.10	54.1078	0.125396	0.0895979	1.39954	0.161651	0.345422	SOX30
ENSG00000039650.11	670.053	0.148392	0.0667795	2.22212	0.026275	0.108103	PNKP
ENSG00000039987.6	957.126	0.380712	0.158507	2.40187	0.0163115	0.0793473	BEST2
ENSG00000040199.18	2343.17	-0.159025	0.125721	-1.26491	0.205904	0.403824	PHLPP2
ENSG00000040275.16	225.569	-0.121751	0.0941841	-1.29269	0.196117	0.39133	SPDL1
ENSG00000040341.17	861.694	-0.13194	0.0550199	-2.39804	0.0164829	0.0797108	STAU2
ENSG00000040487.12	247.09	0.17437	0.0835079	2.08807	0.0367918	0.133254	SLC66A1
ENSG00000040531.14	304.398	0.0998371	0.0640594	1.55851	0.119113	0.284546	CTNS
ENSG00000040608.13	61.8763	0.24178	0.135688	1.78188	0.0747687	0.210502	RTN4R
ENSG00000040633.12	778.501	0.00836452	0.0804461	0.103977	0.917188	0.958482	PHF23
ENSG00000040731.10	6.71923	0.0186149	0.254631	0.0731055	0.941722	0.971121	CDH10
ENSG00000040933.15	734.582	0.0661004	0.0821476	0.804653	0.42102	0.623656	INPP4A
ENSG00000041353.9	661.778	-0.108234	0.0978479	-1.10614	0.268664	0.479023	RAB27B
ENSG00000041357.15	3291.15	0.00911124	0.120509	0.075606	0.939733	0.970052	PSMA4
ENSG00000041515.15	9.34143	0.371006	0.232889	1.59306	0.111147	0.272464	MYO16
ENSG00000041802.10	1140.68	-0.0409199	0.0501264	-0.816334	0.414309	0.618006	LSG1
ENSG00000041880.14	600.667	0.226824	0.0684431	3.31405	0.000919545	0.0131259	PARP3
ENSG00000041982.15	504.934	0.288198	0.211404	1.36326	0.172802	0.361102	TNC
ENSG00000041988.15	225.105	-0.0894313	0.106361	-0.840832	0.400442	0.605909	THAP3
ENSG00000042062.11	136.84	0.180392	0.114144	1.5804	0.114015	0.276647	RIPOR3
ENSG00000042088.13	414.383	-0.0436296	0.0440718	-0.989966	0.322191	0.533014	TDP1
ENSG00000042286.14	898.316	0.147441	0.12397	1.18932	0.234312	0.439855	AIFM2
ENSG00000042304.11	0.167864	-0.790813	1.77602	-0.445272	0.656123	NA	C2orf83
ENSG00000042317.16	151.727	-0.279654	0.0941959	-2.96885	0.00298912	0.0268361	SPATA7
ENSG00000042429.11	209.899	-0.11812	0.0524306	-2.25288	0.0242666	0.102617	MED17
ENSG00000042445.13	6652.34	-0.0121642	0.103214	-0.117854	0.906183	0.952373	RETSAT
ENSG00000042493.15	2771.23	0.243161	0.123221	1.97337	0.0484533	0.159428	CAPG
ENSG00000042753.11	1299.64	0.0679511	0.0652272	1.04176	0.297523	0.508792	AP2S1
ENSG00000042781.12	5.28165	0.0280667	0.258683	0.108498	0.9136	0.956627	USH2A
ENSG00000042813.7	0.147511	-0.319534	1.22337	-0.261192	0.793944	NA	ZPBP
ENSG00000042832.11	12.8076	0.749188	0.247551	3.02639	0.00247492	0.0239034	TG
ENSG00000042980.12	926.751	-0.0487838	0.130923	-0.372614	0.709436	0.842186	ADAM28
ENSG00000043039.6	567.689	-0.1019	0.0881413	-1.1561	0.247639	0.455515	BARX2
ENSG00000043093.13	915.677	-0.323306	0.0758125	-4.26455	2.00302e-05	0.00146949	DCUN1D1
ENSG00000043143.20	890.071	0.284102	0.0866085	3.2803	0.00103698	0.0140371	JADE2
ENSG00000043355.11	1.68129	0.282431	0.389825	0.724509	0.468753	0.663894	ZIC2
ENSG00000043462.11	614.396	0.24156	0.105095	2.29848	0.0215343	0.0949994	LCP2
ENSG00000043514.16	445.711	-0.100627	0.0494233	-2.03601	0.0417489	0.144405	TRIT1
ENSG00000043591.5	48.9711	0.33084	0.111093	2.97804	0.00290097	0.0262986	ADRB1
ENSG00000044012.3	2559.96	0.106375	0.190973	0.557015	0.577517	0.749116	GUCA2B
ENSG00000044090.8	660.011	0.177093	0.0826269	2.14329	0.03209	0.122621	CUL7
ENSG00000044115.20	12459.1	0.200715	0.0815485	2.4613	0.0138436	0.0713731	CTNNA1
ENSG00000044446.11	793.526	-0.228464	0.0959913	-2.38005	0.0173103	0.082303	PHKA2
ENSG00000044459.14	134.838	0.052505	0.0788205	0.666134	0.505325	0.69328	CNTLN
ENSG00000044524.10	274.105	0.105636	0.211376	0.499753	0.617249	0.77872	EPHA3
ENSG00000044574.7	12069.6	0.396654	0.131822	3.00902	0.00262096	0.0247995	HSPA5
ENSG00000046604.12	17419.9	0.0183009	0.0546214	0.335049	0.737588	0.859872	DSG2
ENSG00000046647.13	294.822	-0.0489457	0.0624787	-0.783397	0.433394	0.633988	GEMIN8
ENSG00000046651.14	965.985	-0.283095	0.0710389	-3.98508	6.7458e-05	0.00274587	OFD1
ENSG00000046653.14	254.99	-0.265422	0.134817	-1.96876	0.0489803	0.160555	GPM6B
ENSG00000046774.9	0.0466658	-0.0742824	3.22216	-0.0230536	0.981607	NA	MAGEC2
ENSG00000046889.18	193.683	-0.0774653	0.119859	-0.646306	0.518082	0.702834	PREX2
ENSG00000047056.15	645.291	0.0172532	0.0608557	0.283509	0.776787	0.883729	WDR37
ENSG00000047188.15	1093.59	-0.0731794	0.0596142	-1.22755	0.219616	0.421319	YTHDC2
ENSG00000047230.14	686.71	-0.0424801	0.0380423	-1.11666	0.264142	0.474526	CTPS2
ENSG00000047249.17	892.932	0.0276543	0.044486	0.62164	0.534179	0.715898	ATP6V1H
ENSG00000047315.15	2718.45	0.00694016	0.0542408	0.127951	0.898188	0.948223	POLR2B
ENSG00000047346.12	1231.23	-0.124534	0.0725278	-1.71705	0.0859692	0.230466	FAM214A
ENSG00000047365.11	674.956	-0.0470634	0.0725946	-0.648304	0.516788	0.702205	ARAP2
ENSG00000047410.13	3025.53	-0.0261666	0.0725037	-0.3609	0.718174	0.847774	TPR
ENSG00000047457.13	454.238	0.165354	0.175167	0.943976	0.345182	0.556045	CP
ENSG00000047578.12	721.685	0.116557	0.0845094	1.37922	0.167827	0.354519	KATNIP
ENSG00000047579.19	409.391	0.135413	0.0791059	1.71179	0.0869346	0.232363	DTNBP1
ENSG00000047597.6	1501.47	-0.124416	0.0627451	-1.98288	0.0473812	0.156986	XK
ENSG00000047617.14	17.4827	0.329732	0.15882	2.07614	0.0378814	0.135481	ANO2
ENSG00000047621.11	479.014	-0.251501	0.0809308	-3.1076	0.00188613	0.0202164	C12orf4
ENSG00000047634.14	427.593	-0.367692	0.107607	-3.41699	0.000633169	0.0103829	SCML1
ENSG00000047644.18	522.147	0.0382075	0.0909935	0.419892	0.674564	0.818342	WWC3
ENSG00000047648.21	137.369	0.222609	0.128053	1.73841	0.082139	0.223546	ARHGAP6
ENSG00000047662.4	27.0479	0.00715442	0.18748	0.038161	0.969559	0.984857	FAM184B
ENSG00000047849.21	3777.88	0.285913	0.0882438	3.24004	0.00119514	0.0153495	MAP4
ENSG00000047932.13	1513.56	-0.149011	0.0543451	-2.74195	0.0061076	0.0421968	GOPC
ENSG00000047936.10	40.8236	0.0974286	0.201513	0.483486	0.628751	0.787209	ROS1
ENSG00000048028.11	641.145	-0.159283	0.0658794	-2.4178	0.0156145	0.0772219	USP28
ENSG00000048052.21	427.193	-0.189062	0.113636	-1.66375	0.0961622	0.24789	HDAC9
ENSG00000048140.17	1191.24	0.0797101	0.0555625	1.4346	0.151401	0.331704	TSPAN17
ENSG00000048162.20	507.222	0.159231	0.112318	1.41768	0.156285	0.33812	NOP16
ENSG00000048342.15	195.185	-0.0168787	0.077773	-0.217025	0.828189	0.912349	CC2D2A
ENSG00000048392.11	1019.69	-0.293203	0.0942729	-3.11015	0.00186989	0.0200725	RRM2B
ENSG00000048405.9	712.581	-0.151222	0.0547359	-2.76275	0.00573168	0.0405296	ZNF800
ENSG00000048462.10	419.287	0.0321078	0.161383	0.198954	0.842299	0.920197	TNFRSF17
ENSG00000048471.13	433.068	0.168927	0.110981	1.52212	0.127979	0.297566	SNX29
ENSG00000048540.14	66.8203	-0.334878	0.211688	-1.58194	0.113662	0.276188	LMO3
ENSG00000048544.5	1085.65	-0.212489	0.0812207	-2.61619	0.0088918	0.0534419	MRPS10
ENSG00000048545.13	1.08435	0.30362	0.546453	0.555619	0.578472	NA	GUCA1A
ENSG00000048649.13	1266.65	-0.0298944	0.0666262	-0.448689	0.653656	0.803868	RSF1
ENSG00000048707.15	2326.26	0.0584865	0.0934342	0.625965	0.531338	0.713455	VPS13D
ENSG00000048740.18	1209.39	0.111354	0.0771377	1.44357	0.14886	0.327987	CELF2
ENSG00000048828.16	8179.6	0.140902	0.0529474	2.66118	0.00778683	0.0491045	FAM120A
ENSG00000048991.16	661.925	0.116066	0.05376	2.15897	0.0308528	0.119569	R3HDM1
ENSG00000049089.14	433.533	-0.0729516	0.156199	-0.467042	0.64047	0.794746	COL9A2
ENSG00000049130.15	1386.22	-0.198119	0.0890274	-2.22537	0.0260561	0.107588	KITLG
ENSG00000049167.14	180.618	-0.226697	0.0752081	-3.01426	0.00257607	0.0245237	ERCC8
ENSG00000049192.14	18.9552	0.18027	0.1808	0.99707	0.318731	0.530002	ADAMTS6
ENSG00000049239.12	2065.74	0.207493	0.104941	1.97724	0.0480146	0.158492	H6PD
ENSG00000049245.12	2769.81	-0.0207405	0.0456761	-0.454078	0.649773	0.800992	VAMP3
ENSG00000049246.14	446.347	0.0379204	0.19302	0.196458	0.844252	0.921142	PER3
ENSG00000049247.13	80.0637	-0.292735	0.321886	-0.909438	0.363119	0.572769	UTS2
ENSG00000049249.8	36.1376	0.450041	0.192226	2.34121	0.0192213	0.0883424	TNFRSF9
ENSG00000049283.17	751.645	0.281407	0.110171	2.55427	0.0106411	0.0600913	EPN3
ENSG00000049323.15	1011.63	0.241587	0.107286	2.25181	0.0243345	0.102749	LTBP1
ENSG00000049449.9	1234.78	-0.0724135	0.060509	-1.19674	0.231409	0.436342	RCN1
ENSG00000049540.16	462.714	0.311663	0.143836	2.16679	0.0302506	0.117905	ELN
ENSG00000049541.10	539.372	0.00615108	0.108507	0.0566883	0.954793	0.977343	RFC2
ENSG00000049618.23	1805.32	0.118325	0.0722772	1.6371	0.10161	0.256785	ARID1B
ENSG00000049656.13	547.026	0.0962683	0.0632046	1.52312	0.127729	0.297205	CLPTM1L
ENSG00000049759.17	3928.98	0.0835679	0.0840959	0.993722	0.320358	0.531516	NEDD4L
ENSG00000049768.14	31.8324	0.396643	0.177729	2.23173	0.0256327	0.106388	FOXP3
ENSG00000049769.12	55.4541	0.125669	0.0903176	1.39141	0.1641	0.348955	PPP1R3F
ENSG00000049860.13	4311.74	-0.0274939	0.04891	-0.562132	0.574026	0.746873	HEXB
ENSG00000049883.14	205.394	-0.105885	0.0569986	-1.85768	0.063215	0.189001	PTCD2
ENSG00000050030.14	48.4935	0.0351603	0.157503	0.223236	0.823352	0.909721	NEXMIF
ENSG00000050130.17	1001.17	-0.141574	0.0548421	-2.58149	0.00983755	0.0569819	JKAMP
ENSG00000050165.17	929.818	0.202847	0.113412	1.78859	0.0736816	0.208608	DKK3
ENSG00000050327.14	43.8462	0.147149	0.647039	0.227419	0.820098	0.907985	ARHGEF5
ENSG00000050344.8	639.573	0.0314697	0.117172	0.268577	0.788255	0.890196	NFE2L3
ENSG00000050393.11	1348.7	0.0727443	0.0557395	1.30507	0.191867	0.386274	MCUR1
ENSG00000050405.13	12166.9	-0.143112	0.0636827	-2.24727	0.0246226	0.103498	LIMA1
ENSG00000050426.15	1272.5	-0.21392	0.0720362	-2.96962	0.00298169	0.0267976	LETMD1
ENSG00000050438.16	50.8473	0.231123	0.13443	1.71928	0.0855638	0.229892	SLC4A8
ENSG00000050555.17	178.225	0.630753	0.225565	2.79633	0.00516865	0.0380185	LAMC3
ENSG00000050628.20	69.8616	-0.11011	0.173672	-0.634011	0.526074	0.709027	PTGER3
ENSG00000050730.15	67.2123	2.19636	0.316468	6.94024	3.91424e-12	4.93919e-08	TNIP3
ENSG00000050748.17	1350.52	0.0184428	0.038886	0.474279	0.635301	0.791445	MAPK9
ENSG00000050767.16	53.283	0.447467	0.226929	1.97184	0.048628	0.159816	COL23A1
ENSG00000050820.16	245.088	0.262395	0.10377	2.52862	0.0114511	0.0631059	BCAR1
ENSG00000051009.10	2348.08	-0.0451657	0.076062	-0.593801	0.552645	0.730444	FAM160A2
ENSG00000051108.14	4970.73	0.155684	0.0809881	1.92231	0.0545671	0.17156	HERPUD1
ENSG00000051128.18	200.859	0.223113	0.115708	1.92824	0.0538253	0.170118	HOMER3
ENSG00000051180.16	65.1137	-0.154174	0.12113	-1.2728	0.203089	0.400325	RAD51
ENSG00000051341.13	192.824	-0.120828	0.104862	-1.15225	0.249218	0.457086	POLQ
ENSG00000051382.8	1683.29	0.0438051	0.0472137	0.927804	0.353509	0.563654	PIK3CB
ENSG00000051523.10	4546.89	0.124732	0.0770115	1.61965	0.105307	0.263106	CYBA
ENSG00000051596.9	481.13	-0.0757565	0.0941166	-0.804922	0.420865	0.623539	THOC3
ENSG00000051620.10	2262.94	0.028974	0.0876913	0.330409	0.741091	0.861796	HEBP2
ENSG00000051825.14	367.676	-0.145841	0.0654071	-2.22975	0.0257643	0.106645	MPHOSPH9
ENSG00000052126.14	916.752	-0.0639283	0.0547069	-1.16856	0.242581	0.449818	PLEKHA5
ENSG00000052344.15	7921.98	0.293992	0.110297	2.66545	0.00768842	0.0486908	PRSS8
ENSG00000052723.11	978.433	-0.205896	0.0624295	-3.29806	0.000973567	0.0135932	SIKE1
ENSG00000052749.13	441.783	0.471033	0.135856	3.46715	0.000526007	0.00932647	RRP12
ENSG00000052795.12	2469.71	0.0268392	0.0670364	0.400367	0.688886	0.827956	FNIP2
ENSG00000052802.12	1428.79	0.0893369	0.134857	0.662457	0.507679	0.69496	MSMO1
ENSG00000052841.14	1829.76	-0.0459934	0.0537184	-0.856195	0.39189	0.598676	TTC17
ENSG00000052850.6	0.684184	-1.0152	0.603695	-1.68164	0.0926386	NA	ALX4
ENSG00000053108.16	13.3094	0.561023	0.180661	3.1054	0.00190024	0.0202947	FSTL4
ENSG00000053254.15	2011.3	0.0930302	0.0848901	1.09589	0.273127	0.483679	FOXN3
ENSG00000053328.8	18.6415	0.190167	0.196019	0.970144	0.331975	0.542383	METTL24
ENSG00000053371.12	1401.24	0.133247	0.0771835	1.72637	0.084281	0.227584	AKR7A2
ENSG00000053372.4	823.093	0.14381	0.113925	1.26232	0.206834	0.405081	MRTO4
ENSG00000053438.9	20.7812	-0.590124	0.242973	-2.42877	0.0151503	0.0757703	NNAT
ENSG00000053501.12	353.85	0.113298	0.107386	1.05506	0.2914	0.503117	USE1
ENSG00000053524.12	39.874	0.424932	0.145855	2.91338	0.00357542	0.0302186	MCF2L2
ENSG00000053702.14	137.839	0.0373432	0.093766	0.398259	0.690439	0.829072	NRIP2
ENSG00000053747.16	2550.82	-0.0930353	0.163945	-0.567479	0.570389	0.74423	LAMA3
ENSG00000053770.11	2086.61	-0.246267	0.0553314	-4.45077	8.55618e-06	0.00100434	AP5M1
ENSG00000053900.10	769.979	-0.323529	0.0715557	-4.52136	6.14426e-06	0.000851993	ANAPC4
ENSG00000053918.16	1018.72	0.290847	0.098282	2.95931	0.00308327	0.0273987	KCNQ1
ENSG00000054116.11	1108.27	-0.0683683	0.0768794	-0.889293	0.373845	0.581888	TRAPPC3
ENSG00000054118.14	3133.35	0.152602	0.0714948	2.13445	0.0328061	0.124094	THRAP3
ENSG00000054148.17	1426.11	-0.0902724	0.074336	-1.21438	0.224601	0.427696	PHPT1
ENSG00000054179.11	355.485	0.0201684	0.142811	0.141224	0.887693	0.942835	ENTPD2
ENSG00000054219.10	677.393	-0.164323	0.0811996	-2.02369	0.0430022	0.146933	LY75
ENSG00000054267.21	1165.13	-0.090785	0.0642813	-1.41231	0.157859	0.340353	ARID4B
ENSG00000054277.13	278.66	-0.332924	0.142419	-2.33764	0.0194058	0.0888545	OPN3
ENSG00000054282.15	0	NA	NA	NA	NA	NA	SDCCAG8
ENSG00000054356.13	40.4559	0.266247	0.217792	1.22248	0.221526	0.423469	PTPRN
ENSG00000054392.12	0.0240416	-0.245001	3.22216	-0.0760365	0.93939	NA	HHAT
ENSG00000054523.17	1745.01	-0.0668415	0.112585	-0.593696	0.552716	0.730499	KIF1B
ENSG00000054598.7	43.9905	0.147198	0.131105	1.12275	0.261543	0.471334	FOXC1
ENSG00000054611.13	1087.06	0.19845	0.0701345	2.82956	0.0046612	0.0357661	TBC1D22A
ENSG00000054654.16	4780.17	-0.110115	0.110177	-0.999446	0.317579	0.529075	SYNE2
ENSG00000054690.13	1493.57	-0.0557076	0.0817912	-0.681095	0.495811	0.685827	PLEKHH1
ENSG00000054793.13	3612.55	0.0495932	0.093771	0.528876	0.596891	0.76365	ATP9A
ENSG00000054796.12	0.0420756	-0.249808	3.22216	-0.0775282	0.938203	NA	SPO11
ENSG00000054803.3	2.26897	0.622887	0.430093	1.44826	0.147544	0.326292	CBLN4
ENSG00000054938.15	15.0899	0.235891	0.295597	0.798016	0.424861	0.627067	CHRDL2
ENSG00000054965.10	906.719	0.146182	0.0825177	1.77152	0.0764737	0.21361	FAM168A
ENSG00000054967.12	113.651	0.311586	0.134119	2.3232	0.0201682	0.0909064	RELT
ENSG00000054983.16	1217.62	-0.0500148	0.0641874	-0.7792	0.435862	0.635942	GALC
ENSG00000055044.10	1248.38	0.00828344	0.0777247	0.106574	0.915127	0.957562	NOP58
ENSG00000055070.16	2841.4	0.142043	0.0458773	3.09615	0.0019605	0.0205984	SZRD1
ENSG00000055118.14	139.447	0.398647	0.154109	2.58678	0.00968762	0.056413	KCNH2
ENSG00000055130.15	1619.74	0.00461958	0.046929	0.0984377	0.921585	0.960322	CUL1
ENSG00000055147.18	426.619	-0.166728	0.0584627	-2.85187	0.00434629	0.0343094	FAM114A2
ENSG00000055163.19	1021.32	0.0674966	0.0762512	0.885188	0.376055	0.583636	CYFIP2
ENSG00000055208.18	2662.29	-0.0826311	0.0492939	-1.67629	0.0936807	0.243784	TAB2
ENSG00000055211.13	1316	-0.157026	0.0611163	-2.5693	0.0101905	0.0585157	GINM1
ENSG00000055332.17	1487.17	0.0569003	0.0569403	0.999298	0.317651	0.529075	EIF2AK2
ENSG00000055483.19	946.184	0.234705	0.0843437	2.78272	0.00539048	0.0389765	USP36
ENSG00000055609.17	2194.91	-0.073629	0.101714	-0.723883	0.469137	0.664289	KMT2C
ENSG00000055732.12	59.1275	-0.0208721	0.130245	-0.160252	0.872683	0.935515	MCOLN3
ENSG00000055813.5	27.3771	-0.0575498	0.261641	-0.219957	0.825904	0.910906	CCDC85A
ENSG00000055917.15	3972.81	-0.137109	0.044199	-3.10208	0.00192166	0.0203854	PUM2
ENSG00000055950.16	1322.56	-0.0682565	0.0869918	-0.784631	0.43267	0.633493	MRPL43
ENSG00000055955.15	10.4481	0.102091	0.207079	0.493005	0.622009	0.78155	ITIH4
ENSG00000055957.10	1.928	-0.389221	0.360793	-1.07879	0.280681	0.492254	ITIH1
ENSG00000056050.6	385.549	-0.25236	0.111049	-2.27252	0.0230553	0.0990919	HPF1
ENSG00000056097.15	2292.26	-0.0685351	0.0507533	-1.35036	0.176901	0.366128	ZFR
ENSG00000056277.15	80.8709	-0.0720223	0.0776451	-0.927583	0.353624	0.563695	ZNF280C
ENSG00000056291.17	4.39115	0.25383	0.329121	0.771235	0.440567	0.640104	NPFFR2
ENSG00000056487.15	1.84793	0.0514934	0.298461	0.17253	0.863021	0.929898	PHF21B
ENSG00000056558.10	290.253	-0.0436087	0.107321	-0.406339	0.684494	0.824758	TRAF1
ENSG00000056586.15	1327.72	-0.0250551	0.0500182	-0.500921	0.616427	0.777877	RC3H2
ENSG00000056736.9	548.896	-0.384922	0.101931	-3.77631	0.000159169	0.00459081	IL17RB
ENSG00000056972.18	1382.24	-0.0532015	0.0804428	-0.661358	0.508383	0.695622	TRAF3IP2
ENSG00000056998.19	195.438	0.406757	0.153308	2.6532	0.00797315	0.0498437	GYG2
ENSG00000057019.15	402.751	-0.0534905	0.0817544	-0.654283	0.51293	0.698926	DCBLD2
ENSG00000057149.15	0.0615621	-0.194505	3.22216	-0.0603648	0.951865	NA	SERPINB3
ENSG00000057252.12	1060.09	0.086372	0.0684862	1.26116	0.207252	0.405604	SOAT1
ENSG00000057294.14	5336.82	0.026563	0.0666067	0.398803	0.690038	0.828709	PKP2
ENSG00000057468.6	4.03787	0.0322594	0.302945	0.106486	0.915197	0.95758	MSH4
ENSG00000057593.13	5.43787	0.563931	0.211295	2.66893	0.00760943	0.0483118	F7
ENSG00000057608.16	7719.3	-0.0669043	0.0665341	-1.00556	0.314626	0.525876	GDI2
ENSG00000057657.16	879.809	0.351364	0.176804	1.98731	0.046888	0.155761	PRDM1
ENSG00000057663.15	1783.37	-0.347214	0.096059	-3.61459	0.000300821	0.00657871	ATG5
ENSG00000057704.12	2473.47	-0.0565337	0.126984	-0.445203	0.656173	0.805479	TMCC3
ENSG00000057757.9	1084.65	-0.0444468	0.0533659	-0.832869	0.404918	0.610012	PITHD1
ENSG00000057935.13	944.571	0.000473428	0.0432488	0.0109466	0.991266	0.995447	MTA3
ENSG00000058056.8	264.522	0.200223	0.127408	1.57152	0.116063	0.28008	USP13
ENSG00000058063.15	3139.14	-0.0292647	0.0709268	-0.412604	0.679897	0.822164	ATP11B
ENSG00000058085.14	1996.34	0.167902	0.129329	1.29826	0.194198	0.388995	LAMC2
ENSG00000058091.16	205.559	-0.0568239	0.119177	-0.476803	0.633502	0.790492	CDK14
ENSG00000058262.9	6178.26	0.390828	0.0974627	4.01003	6.07118e-05	0.00266467	SEC61A1
ENSG00000058272.18	1625.4	-0.107043	0.0463039	-2.31176	0.0207911	0.0927041	PPP1R12A
ENSG00000058335.15	23.4645	0.187619	0.159831	1.17386	0.240452	0.44748	RASGRF1
ENSG00000058404.19	22.0643	0.463788	0.2434	1.90546	0.0567207	0.176095	CAMK2B
ENSG00000058453.16	330.645	0.0433211	0.106017	0.408624	0.682815	0.823993	CROCC
ENSG00000058600.15	0.464889	0.211746	0.557637	0.37972	0.704153	NA	POLR3E
ENSG00000058668.14	1257.78	0.107661	0.111879	0.962295	0.335901	0.546245	ATP2B4
ENSG00000058673.16	67.192	0.128917	0.079126	1.62926	0.103257	0.259681	ZC3H11A
ENSG00000058729.10	665.756	-0.175529	0.0619042	-2.8355	0.00457538	0.0353765	RIOK2
ENSG00000058799.14	879.826	0.113106	0.0730282	1.5488	0.12143	0.28766	YIPF1
ENSG00000058804.11	1087.86	-0.0486227	0.0686055	-0.708729	0.478493	0.67147	NDC1
ENSG00000058866.14	33.8374	0.118434	0.148397	0.79809	0.424819	0.627041	DGKG
ENSG00000059122.16	651.618	0.0492807	0.0899037	0.54815	0.583589	0.753931	FLYWCH1
ENSG00000059145.18	238.345	-0.0121409	0.0944768	-0.128507	0.897748	0.94793	UNKL
ENSG00000059377.16	385.856	0.444233	0.14032	3.16586	0.00154624	0.0179413	TBXAS1
ENSG00000059378.12	1451.57	0.145695	0.085819	1.6977	0.0895644	0.236734	PARP12
ENSG00000059573.8	3918.85	-0.2051	0.0811178	-2.52843	0.0114575	0.06312	ALDH18A1
ENSG00000059588.9	973.749	-0.209588	0.0682446	-3.07113	0.00213253	0.0217778	TARBP1
ENSG00000059691.11	555.493	-0.109915	0.0800487	-1.3731	0.16972	0.356935	GATB
ENSG00000059728.10	5077.4	0.103788	0.121496	0.854253	0.392965	0.599588	MXD1
ENSG00000059758.7	566.754	-0.108075	0.0637754	-1.69462	0.0901469	0.237688	CDK17
ENSG00000059769.19	297.573	-0.194861	0.0769832	-2.53122	0.0113667	0.0628257	DNAJC25
ENSG00000059804.15	348.218	0.0799586	0.152334	0.524889	0.59966	0.765755	SLC2A3
ENSG00000059915.16	126.723	-0.0867293	0.163186	-0.531475	0.59509	0.76231	PSD
ENSG00000060069.16	431.939	0.172362	0.0854194	2.01783	0.0436089	0.148303	CTDP1
ENSG00000060138.12	2050.59	0.265388	0.0590558	4.49385	6.99471e-06	0.000902765	YBX3
ENSG00000060140.8	996.422	-0.0879943	0.0763405	-1.15266	0.249052	0.456899	STYK1
ENSG00000060237.16	2451.6	0.120587	0.104534	1.15356	0.248679	0.456597	WNK1
ENSG00000060303.5	1.87892	0.564328	0.401834	1.40438	0.160206	0.343609	RPS17P5
ENSG00000060339.13	1596.85	-0.00155575	0.0498527	-0.0312069	0.975105	0.987221	CCAR1
ENSG00000060491.16	994.823	0.384063	0.106764	3.59732	0.000321511	0.00688793	OGFR
ENSG00000060558.3	119.444	0.5109	0.138496	3.68891	0.000225218	0.00548633	GNA15
ENSG00000060566.13	153.813	0.331829	0.356238	0.931482	0.351604	0.56186	CREB3L3
ENSG00000060642.10	470.185	-0.110902	0.0632598	-1.75312	0.0795819	0.21902	PIGV
ENSG00000060656.19	102.409	0.281351	0.187483	1.50067	0.133441	0.305632	PTPRU
ENSG00000060688.12	798.32	-0.164275	0.080756	-2.03421	0.0419303	0.14476	SNRNP40
ENSG00000060709.15	112.534	0.308653	0.159707	1.93262	0.0532832	0.168954	RIMBP2
ENSG00000060718.21	16.9802	0.484988	0.259332	1.87015	0.0614636	0.18539	COL11A1
ENSG00000060749.15	773.776	-0.127986	0.0647484	-1.97666	0.0480795	0.158549	QSER1
ENSG00000060762.18	1926.68	-0.278728	0.105313	-2.64667	0.00812888	0.0504422	MPC1
ENSG00000060971.17	2671.35	0.0114656	0.0728984	0.157281	0.875023	0.936707	ACAA1
ENSG00000060982.14	195.19	0.028695	0.122002	0.235201	0.814053	0.905002	BCAT1
ENSG00000061273.17	784.248	0.130627	0.0832465	1.56916	0.116612	0.280955	HDAC7
ENSG00000061337.15	30.3726	0.487308	0.165214	2.94955	0.00318239	0.027945	LZTS1
ENSG00000061455.10	39.4077	-0.0391827	0.184171	-0.212751	0.831521	0.914468	PRDM6
ENSG00000061492.11	0.100515	-0.139199	1.83447	-0.0758797	0.939515	NA	WNT8A
ENSG00000061656.9	111.091	0.402472	0.154166	2.61064	0.00903733	0.0540334	SPAG4
ENSG00000061676.14	4389.01	-0.00707715	0.0574786	-0.123127	0.902007	0.949883	NCKAP1
ENSG00000061794.12	2626.36	-0.201773	0.0898931	-2.24458	0.0247949	0.103876	MRPS35
ENSG00000061918.12	150.498	-0.170296	0.115794	-1.47068	0.141376	0.31743	GUCY1B1
ENSG00000061936.9	917.899	0.120832	0.0626594	1.92839	0.0538064	0.170116	SFSWAP
ENSG00000061938.17	763.221	-0.00907406	0.0964562	-0.0940744	0.92505	0.962253	TNK2
ENSG00000061987.15	1518.11	-0.167743	0.0493195	-3.40115	0.000671032	0.010725	MON2
ENSG00000062038.13	29.1556	0.522089	0.268335	1.94566	0.0516958	0.165922	CDH3
ENSG00000062096.14	0.513759	-0.0621678	0.634899	-0.0979175	0.921998	NA	ARSF
ENSG00000062194.15	2225.86	-0.141278	0.0388537	-3.63614	0.000276755	0.0062417	GPBP1
ENSG00000062282.14	118.744	0.0124886	0.0888839	0.140505	0.888261	0.943161	DGAT2
ENSG00000062370.16	127.907	-0.279766	0.0827943	-3.37905	0.000727379	0.0113017	ZNF112
ENSG00000062485.18	5522.93	0.181019	0.06772	2.67305	0.00751645	0.0479264	CS
ENSG00000062524.15	533.088	-0.171849	0.133173	-1.29042	0.196905	0.392489	LTK
ENSG00000062582.13	232.483	0.157689	0.0830161	1.8995	0.057499	0.177683	MRPS24
ENSG00000062598.17	563.717	0.0765611	0.0639808	1.19663	0.231452	0.436342	ELMO2
ENSG00000062650.18	1764.65	-0.00137346	0.0557595	-0.0246318	0.980349	0.990108	WAPL
ENSG00000062716.12	4410.77	-0.204925	0.0786039	-2.60706	0.00913238	0.0543058	VMP1
ENSG00000062725.9	1005.48	-0.136568	0.0452822	-3.01594	0.00256185	0.0244307	APPBP2
ENSG00000062822.13	567.131	0.242184	0.0832229	2.91007	0.00361351	0.0303778	POLD1
ENSG00000063015.19	9.99566	0.41088	0.222046	1.85043	0.0642517	0.191213	SEZ6
ENSG00000063046.17	8184.48	-0.0282597	0.0511946	-0.552006	0.580944	0.751514	EIF4B
ENSG00000063127.15	22.4441	-0.10611	0.145669	-0.728434	0.466348	0.662011	SLC6A16
ENSG00000063169.10	373.382	0.189411	0.12093	1.56628	0.117283	0.281989	BICRA
ENSG00000063176.15	638.103	0.0710324	0.111708	0.635874	0.524859	0.708259	SPHK2
ENSG00000063177.12	14416.3	0.157204	0.12761	1.23191	0.217983	0.419227	RPL18
ENSG00000063180.8	64.2524	0.174462	0.101655	1.71622	0.0861223	0.230827	CA11
ENSG00000063241.7	1075.07	0.0848246	0.0793829	1.06855	0.285272	0.496888	ISOC2
ENSG00000063244.12	3509.18	0.165395	0.054195	3.05184	0.00227441	0.0226189	U2AF2
ENSG00000063245.14	4989.8	0.252228	0.0796434	3.16697	0.00154037	0.0178815	EPN1
ENSG00000063322.13	1212.75	0.145341	0.0457983	3.17349	0.00150617	0.0176952	MED29
ENSG00000063438.16	120.743	0.287018	0.150535	1.90665	0.0565661	0.175829	AHRR
ENSG00000063515.2	0.0523536	0.276769	3.22216	0.0858955	0.931549	NA	GSC2
ENSG00000063587.14	500.758	0.25732	0.110508	2.32851	0.0198852	0.0901352	ZNF275
ENSG00000063601.16	718.37	0.129054	0.0584504	2.20792	0.0272495	0.110687	MTMR1
ENSG00000063660.8	468.259	0.387848	0.113158	3.4275	0.000609155	0.0101407	GPC1
ENSG00000063761.15	236.134	0.173807	0.0819385	2.12118	0.0339064	0.12662	ADCK1
ENSG00000063854.12	947.035	0.129259	0.0691419	1.86947	0.0615574	0.18554	HAGH
ENSG00000063978.15	1327.92	0.0936682	0.0534472	1.75254	0.0796815	0.219118	RNF4
ENSG00000064012.21	1020.42	0.0468048	0.0591492	0.7913	0.428769	0.630255	CASP8
ENSG00000064042.17	444.274	0.226884	0.0854737	2.65443	0.00794434	0.0497374	LIMCH1
ENSG00000064102.14	448.511	-0.259379	0.0609052	-4.25873	2.0559e-05	0.00148448	INTS13
ENSG00000064115.10	1674.23	-0.102115	0.0718861	-1.42052	0.155457	0.337409	TM7SF3
ENSG00000064195.7	3.91548	0.315322	0.242444	1.30059	0.193397	0.388157	DLX3
ENSG00000064199.6	248.715	-0.0604452	0.0907317	-0.666198	0.505285	0.693263	SPA17
ENSG00000064201.15	48.2298	0.0537348	0.150252	0.35763	0.72062	0.849192	TSPAN32
ENSG00000064205.10	120.155	0.232244	0.196296	1.18313	0.236757	0.443055	CCN5
ENSG00000064218.4	0.295512	1.48691	1.83738	0.809253	0.41837	NA	DMRT3
ENSG00000064225.12	91.5121	-0.185249	0.114107	-1.62347	0.10449	0.26179	ST3GAL6
ENSG00000064270.12	2701.01	0.025108	0.107236	0.234137	0.814879	0.905472	ATP2C2
ENSG00000064300.8	120.734	0.32742	0.148411	2.20616	0.0273725	0.110972	NGFR
ENSG00000064309.14	46.9597	0.05087	0.137431	0.370148	0.711272	0.843436	CDON
ENSG00000064313.11	747.622	-0.0584678	0.0665298	-0.878821	0.379498	0.587063	TAF2
ENSG00000064393.15	1774.04	0.117359	0.127298	0.921925	0.356568	0.566776	HIPK2
ENSG00000064419.13	1444.71	0.0269356	0.0578907	0.465284	0.641728	0.795586	TNPO3
ENSG00000064489.22	10.6947	0.0677236	0.136579	0.495855	0.619997	0.780561	BORCS8-MEF2B
ENSG00000064490.13	610.093	-0.0780979	0.0681996	-1.14514	0.252152	0.46076	RFXANK
ENSG00000064545.14	357.443	0.290751	0.0841334	3.45583	0.000548596	0.00954628	TMEM161A
ENSG00000064547.13	305.604	0.141835	0.0797403	1.77872	0.0752863	0.211534	LPAR2
ENSG00000064601.18	7836.13	0.184724	0.0831284	2.22215	0.0262734	0.108103	CTSA
ENSG00000064607.16	1495.3	-0.121988	0.0656159	-1.85913	0.0630093	0.188608	SUGP2
ENSG00000064651.13	5949.31	-0.00052272	0.0897192	-0.00582618	0.995351	0.997288	SLC12A2
ENSG00000064652.10	337.96	-0.173544	0.0548449	-3.16427	0.00155473	0.017982	SNX24
ENSG00000064655.18	241.112	0.118273	0.336844	0.351122	0.725497	0.852113	EYA2
ENSG00000064666.14	1473.16	0.161322	0.0958864	1.68243	0.0924853	0.241745	CNN2
ENSG00000064687.12	490.12	-0.0061645	0.110282	-0.0558979	0.955423	0.977699	ABCA7
ENSG00000064692.18	62.6794	-0.0537866	0.111076	-0.484233	0.62822	0.786913	SNCAIP
ENSG00000064703.11	384.047	-0.124376	0.0590179	-2.10744	0.0350797	0.129393	DDX20
ENSG00000064726.9	2357.67	-0.0489512	0.0490491	-0.998003	0.318278	0.529665	BTBD1
ENSG00000064763.10	2072.58	-0.0184258	0.0774252	-0.237982	0.811895	0.903703	FAR2
ENSG00000064787.13	7046.75	0.23641	0.107737	2.19433	0.0282114	0.113171	BCAS1
ENSG00000064835.10	1.79347	0.582456	0.345649	1.68511	0.0919678	0.240767	POU1F1
ENSG00000064886.13	79.1213	0.416896	0.273242	1.52574	0.127074	0.296365	CHI3L2
ENSG00000064932.15	33.7854	0.282103	0.115104	2.45085	0.0142518	0.0729083	SBNO2
ENSG00000064933.17	347.788	-0.25521	0.0572691	-4.45632	8.33792e-06	0.000992576	PMS1
ENSG00000064961.18	1725.81	0.0710858	0.0488079	1.45644	0.145271	0.322786	HMG20B
ENSG00000064989.12	350.016	-0.30409	0.138683	-2.1927	0.0283292	0.113471	CALCRL
ENSG00000064995.17	767.37	-0.263758	0.0869945	-3.0319	0.00243022	0.0236254	TAF11
ENSG00000064999.14	1182	0.186131	0.0863159	2.1564	0.0310527	0.120085	ANKS1A
ENSG00000065000.17	3227.93	0.357376	0.0969273	3.68705	0.000226869	0.0055	AP3D1
ENSG00000065029.14	753.374	0.0190915	0.046762	0.40827	0.683076	0.824034	ZNF76
ENSG00000065054.13	1147.61	0.385119	0.100308	3.83937	0.000123348	0.00401015	SLC9A3R2
ENSG00000065057.7	379.787	-0.0532661	0.0707287	-0.753105	0.451387	0.649881	NTHL1
ENSG00000065060.16	500.384	0.101133	0.0771729	1.31047	0.190035	0.384196	UHRF1BP1
ENSG00000065135.10	2462.04	-0.094128	0.0532941	-1.7662	0.0773623	0.215092	GNAI3
ENSG00000065150.18	2835.89	-0.0397396	0.0547351	-0.726034	0.467818	0.663168	IPO5
ENSG00000065154.11	2734.29	-0.128044	0.0762125	-1.6801	0.0929384	0.242603	OAT
ENSG00000065183.15	820.388	0.013787	0.0660548	0.208721	0.834666	0.916006	WDR3
ENSG00000065243.19	2096.65	-0.181521	0.0667343	-2.72005	0.00652716	0.0439504	PKN2
ENSG00000065268.10	697.696	0.39895	0.122776	3.24941	0.00115643	0.0150359	WDR18
ENSG00000065308.4	1284.62	0.222076	0.120492	1.84308	0.065317	0.193248	TRAM2
ENSG00000065320.8	301.418	0.466889	0.171442	2.72331	0.00646314	0.0437058	NTN1
ENSG00000065325.12	277.435	0.382658	0.124941	3.06272	0.00219337	0.0220869	GLP2R
ENSG00000065328.16	110.685	0.0317794	0.155251	0.204697	0.837809	0.918043	MCM10
ENSG00000065357.19	1368.51	-0.0682831	0.079643	-0.857365	0.391243	0.598195	DGKA
ENSG00000065361.15	8227.62	0.0909123	0.0854889	1.06344	0.287583	0.49929	ERBB3
ENSG00000065371.17	16.9769	-0.0790513	0.220634	-0.358291	0.720125	0.848997	ROPN1
ENSG00000065413.19	449.454	-0.182981	0.112276	-1.62975	0.103155	0.259475	ANKRD44
ENSG00000065427.14	3264.24	0.174452	0.0724097	2.40924	0.0159859	0.0782916	KARS1
ENSG00000065457.10	488.375	0.0716266	0.0481258	1.48832	0.136666	0.310585	ADAT1
ENSG00000065485.19	820.199	0.328666	0.0677706	4.84968	1.2366e-06	0.000339218	PDIA5
ENSG00000065491.8	495.214	0.117836	0.0516543	2.28125	0.0225337	0.0977791	TBC1D22B
ENSG00000065518.7	1879.12	-0.0474451	0.0772685	-0.614029	0.539196	0.720174	NDUFB4
ENSG00000065526.10	2129.03	0.107551	0.123104	0.873659	0.382304	0.589924	SPEN
ENSG00000065534.18	3644.69	-0.0692397	0.13572	-0.510166	0.609935	0.773553	MYLK
ENSG00000065548.17	1968.64	-0.162703	0.069475	-2.34189	0.0191862	0.0882312	ZC3H15
ENSG00000065559.14	987.313	-0.0553705	0.0423886	-1.30626	0.191464	0.38591	MAP2K4
ENSG00000065600.12	103.513	-0.117939	0.0806584	-1.4622	0.143687	0.320624	PACC1
ENSG00000065609.14	17.8501	-0.133106	0.195716	-0.680097	0.496443	0.686199	SNAP91
ENSG00000065613.13	2849.75	0.00727363	0.0739443	0.0983663	0.921641	0.960341	SLK
ENSG00000065615.13	997.663	-0.341791	0.10572	-3.23297	0.00122509	0.0155484	CYB5R4
ENSG00000065618.19	5940.56	0.0470345	0.105768	0.444697	0.656539	0.805614	COL17A1
ENSG00000065621.14	442.026	-0.104629	0.0978593	-1.06917	0.284992	0.496468	GSTO2
ENSG00000065665.20	105.426	-0.10649	0.0865283	-1.23069	0.218438	0.419771	SEC61A2
ENSG00000065675.14	96.0437	0.164509	0.0973305	1.69021	0.0909874	0.239043	PRKCQ
ENSG00000065717.14	1034.21	0.245793	0.0958431	2.56454	0.0103313	0.0590021	TLE2
ENSG00000065802.11	508.472	0.157985	0.0730214	2.16355	0.0304992	0.118599	ASB1
ENSG00000065809.13	3186.21	-0.223091	0.139415	-1.6002	0.109555	0.269793	FAM107B
ENSG00000065833.8	393.045	0.0169185	0.162137	0.104347	0.916894	0.958419	ME1
ENSG00000065882.15	1265.99	0.0668842	0.0684504	0.977119	0.32851	0.538947	TBC1D1
ENSG00000065883.15	1428.71	-0.0690359	0.0529942	-1.30271	0.192675	0.387361	CDK13
ENSG00000065911.11	1067.62	0.155325	0.100035	1.55272	0.120491	0.286263	MTHFD2
ENSG00000065923.9	125.314	-0.0156398	0.112248	-0.139333	0.889187	0.943292	SLC9A7
ENSG00000065970.8	600.47	0.152823	0.0693175	2.20468	0.0274764	0.111199	FOXJ2
ENSG00000065978.18	10641.6	0.0141288	0.0583164	0.242278	0.808564	0.901672	YBX1
ENSG00000065989.15	506.018	0.227862	0.10151	2.24474	0.0247851	0.103859	PDE4A
ENSG00000066027.11	2984.96	-0.121002	0.0550196	-2.19925	0.0278605	0.112301	PPP2R5A
ENSG00000066032.18	33.4473	-0.127538	0.178705	-0.713681	0.475425	0.668876	CTNNA2
ENSG00000066044.14	1435.33	0.0868406	0.0578481	1.50118	0.133308	0.305632	ELAVL1
ENSG00000066056.13	262.758	0.142351	0.114286	1.24557	0.212923	0.412899	TIE1
ENSG00000066084.12	1721.21	0.0594271	0.0794424	0.748053	0.454428	0.652281	DIP2B
ENSG00000066117.14	1038.09	0.129452	0.0536252	2.41401	0.0157779	0.0777559	SMARCD1
ENSG00000066135.12	1011.41	0.00869429	0.0668256	0.130104	0.896484	0.947304	KDM4A
ENSG00000066136.20	1240.93	0.03882	0.0423816	0.915964	0.359686	0.569258	NFYC
ENSG00000066185.12	59.898	-0.389589	0.146721	-2.65531	0.00792358	0.0496667	ZMYND12
ENSG00000066230.11	3870.35	-0.761571	0.436353	-1.74531	0.0809314	0.221382	SLC9A3
ENSG00000066248.14	924.057	-0.0024107	0.0729053	-0.0330662	0.973622	0.986568	NGEF
ENSG00000066279.17	364.335	-0.24918	0.120102	-2.07474	0.0380108	0.13574	ASPM
ENSG00000066294.14	395.614	0.224958	0.159475	1.41061	0.158359	0.340923	CD84
ENSG00000066322.14	2617.12	0.100764	0.0700846	1.43775	0.150504	0.330428	ELOVL1
ENSG00000066336.11	452.04	0.47636	0.154229	3.08864	0.00201072	0.0209342	SPI1
ENSG00000066379.14	0.022086	0.04594	3.22216	0.0142575	0.988625	NA	POLR1H
ENSG00000066382.16	13.2275	-0.211412	0.209984	-1.0068	0.314031	0.525196	MPPED2
ENSG00000066405.12	3.46718	0.394864	0.296007	1.33397	0.182214	0.373591	CLDN18
ENSG00000066422.4	621.319	-0.199399	0.0679063	-2.93638	0.00332069	0.0287421	ZBTB11
ENSG00000066427.22	512.778	-0.271631	0.0616906	-4.40312	1.06706e-05	0.00108586	ATXN3
ENSG00000066455.12	1754.97	0.0457068	0.0496638	0.920324	0.357404	0.567247	GOLGA5
ENSG00000066468.22	1193.42	0.0218929	0.129065	0.169626	0.865304	0.931562	FGFR2
ENSG00000066557.5	432.076	-0.353795	0.102711	-3.44458	0.000571941	0.00975934	LRRC40
ENSG00000066583.11	780.459	-0.0689069	0.0468567	-1.47059	0.141403	0.317461	ISOC1
ENSG00000066629.17	274.413	0.160924	0.131624	1.2226	0.221479	0.423413	EML1
ENSG00000066651.19	343.157	-0.24179	0.0772026	-3.1319	0.00173682	0.0191526	TRMT11
ENSG00000066654.13	1395.4	-0.113323	0.0433276	-2.61549	0.00890989	0.0535123	THUMPD1
ENSG00000066697.14	218.615	-0.105529	0.070999	-1.48634	0.137188	0.311322	MSANTD3
ENSG00000066735.14	292.256	0.194427	0.153791	1.26423	0.206146	0.404173	KIF26A
ENSG00000066739.11	944.118	-0.0943547	0.0709044	-1.33073	0.183278	0.375133	ATG2B
ENSG00000066777.8	2998.28	-0.0481785	0.0531116	-0.907119	0.364344	0.573967	ARFGEF1
ENSG00000066813.14	0.815033	-0.830113	0.479455	-1.73137	0.0833859	NA	ACSM2B
ENSG00000066827.15	196.687	0.117641	0.073977	1.59023	0.111782	0.273384	ZFAT
ENSG00000066855.15	665.483	-0.169907	0.0799225	-2.1259	0.0335116	0.125666	MTFR1
ENSG00000066923.17	71.3214	0.0543032	0.114395	0.474701	0.635	0.791305	STAG3
ENSG00000066926.10	558.992	-0.0654655	0.0752376	-0.870117	0.384236	0.591586	FECH
ENSG00000066933.15	834.64	-0.0567534	0.0707381	-0.802304	0.422377	0.624973	MYO9A
ENSG00000067048.16	855.489	0.468296	0.711838	0.657868	0.510623	0.697241	DDX3Y
ENSG00000067057.16	2190.71	0.350072	0.0989706	3.53713	0.000404499	0.00801283	PFKP
ENSG00000067064.11	2151.37	-0.079134	0.114337	-0.692114	0.488866	0.680162	IDI1
ENSG00000067066.16	1746.27	-0.0587753	0.0586467	-1.00219	0.31625	0.527823	SP100
ENSG00000067082.14	8091.6	0.00886506	0.0904083	0.0980558	0.921888	0.9604	KLF6
ENSG00000067113.16	1770.74	-0.10772	0.0744868	-1.44616	0.148132	0.326898	PLPP1
ENSG00000067141.16	5932.54	0.239822	0.10729	2.23526	0.0254002	0.105658	NEO1
ENSG00000067167.7	4304.65	-0.138947	0.0758022	-1.83302	0.0667996	0.196414	TRAM1
ENSG00000067177.14	201.945	0.0884882	0.0814964	1.08579	0.277571	0.488941	PHKA1
ENSG00000067182.7	3362.42	0.358117	0.0831587	4.30643	1.65914e-05	0.00134204	TNFRSF1A
ENSG00000067191.15	232.066	0.218766	0.136445	1.60333	0.108861	0.26853	CACNB1
ENSG00000067208.14	622.534	-0.00985538	0.0592906	-0.166222	0.867983	0.933305	EVI5
ENSG00000067221.13	233.914	0.0839785	0.0827114	1.01532	0.309954	0.52087	STOML1
ENSG00000067225.17	12474.7	0.279247	0.0796198	3.50725	0.000452758	0.00853171	PKM
ENSG00000067248.9	963.787	0.0838217	0.0570898	1.46824	0.142038	0.318405	DHX29
ENSG00000067334.13	1300.65	-0.00359461	0.0671699	-0.0535152	0.957321	0.978554	DNTTIP2
ENSG00000067365.14	193.074	-0.042734	0.0537027	-0.795751	0.426176	0.628237	METTL22
ENSG00000067369.13	853.623	0.0818228	0.0960557	0.851827	0.39431	0.601027	TP53BP1
ENSG00000067445.20	64.2126	0.0968975	0.123355	0.78552	0.432149	0.632937	TRO
ENSG00000067533.5	415.811	-0.0606897	0.0791304	-0.766958	0.443107	0.642461	RRP15
ENSG00000067560.10	11942.7	0.122123	0.0478808	2.55057	0.0107548	0.0605575	RHOA
ENSG00000067596.11	1263.49	0.220057	0.0664885	3.3097	0.000933946	0.0132207	DHX8
ENSG00000067601.7	40.9177	-0.0677685	0.0928445	-0.729913	0.465443	0.661201	PMS2P4
ENSG00000067606.16	820.763	-0.0264516	0.062043	-0.426343	0.669858	0.814748	PRKCZ
ENSG00000067646.11	282.88	0.225901	0.702995	0.32134	0.747952	0.865288	ZFY
ENSG00000067704.9	4203.35	-0.00574505	0.0480419	-0.119584	0.904812	0.951649	IARS2
ENSG00000067715.13	96.1492	0.0208855	0.158757	0.131556	0.895335	0.946627	SYT1
ENSG00000067798.15	40.7725	0.0426682	0.195514	0.218236	0.827246	0.911885	NAV3
ENSG00000067829.18	1488.55	0.333883	0.0816772	4.08784	4.35417e-05	0.00223476	IDH3G
ENSG00000067836.12	454.149	-0.116937	0.0827941	-1.41239	0.157837	0.340353	ROGDI
ENSG00000067840.12	119.283	0.213441	0.137233	1.55532	0.11987	0.285523	PDZD4
ENSG00000067842.17	3.581	0.532515	0.360747	1.47615	0.139905	0.315195	ATP2B3
ENSG00000067900.7	1789.77	-0.0168472	0.0660631	-0.255017	0.79871	0.896442	ROCK1
ENSG00000067955.13	731.661	-0.113904	0.0692991	-1.64366	0.100246	0.254697	CBFB
ENSG00000067992.13	273.721	-0.0663609	0.100914	-0.657598	0.510796	0.697337	PDK3
ENSG00000068001.13	781.54	0.251423	0.0870983	2.88666	0.00389354	0.0317947	HYAL2
ENSG00000068024.16	550.03	0.180987	0.0779827	2.32086	0.0202944	0.0912306	HDAC4
ENSG00000068028.17	540.256	0.08134	0.0548973	1.48168	0.138426	0.313106	RASSF1
ENSG00000068078.18	1341.09	0.0245582	0.0811617	0.302583	0.762208	0.874595	FGFR3
ENSG00000068079.7	917.06	0.243367	0.0833782	2.91883	0.00351343	0.029895	IFI35
ENSG00000068097.14	255.53	0.0811674	0.0567585	1.43005	0.152703	0.333317	HEATR6
ENSG00000068120.14	1725.71	0.236402	0.0808813	2.92283	0.00346863	0.0296036	COASY
ENSG00000068137.14	284.649	0.244072	0.113257	2.15503	0.0311592	0.120295	PLEKHH3
ENSG00000068305.17	1079.98	0.0244482	0.0666908	0.36659	0.713925	0.845169	MEF2A
ENSG00000068308.13	1451.79	0.211586	0.0661554	3.19832	0.00138229	0.016755	OTUD5
ENSG00000068323.16	866.261	0.216427	0.0680856	3.17875	0.00147912	0.0174678	TFE3
ENSG00000068354.15	337.43	0.212035	0.0593934	3.57	0.000356976	0.00732482	TBC1D25
ENSG00000068366.19	769.256	-0.0280402	0.113535	-0.246974	0.804928	0.899832	ACSL4
ENSG00000068383.18	814.86	0.0826832	0.0519117	1.59277	0.111212	0.272571	INPP5A
ENSG00000068394.10	567.2	0.245654	0.0621071	3.95533	7.64295e-05	0.00294669	GPKOW
ENSG00000068400.13	1198.79	0.0320311	0.0615345	0.520538	0.602689	0.767952	GRIPAP1
ENSG00000068438.14	494.294	0.163173	0.0653338	2.49752	0.0125064	0.0669122	FTSJ1
ENSG00000068489.12	255.885	0.0494319	0.112409	0.439751	0.660117	0.808152	PRR11
ENSG00000068615.18	97.5463	-0.330012	0.16101	-2.04964	0.0404	0.141588	REEP1
ENSG00000068650.18	502.93	0.298385	0.12374	2.41139	0.0158918	0.0780881	ATP11A
ENSG00000068654.15	828.637	0.195221	0.109449	1.78367	0.0744773	0.21003	POLR1A
ENSG00000068697.6	6577.06	-0.0100337	0.0469061	-0.213911	0.830617	0.913807	LAPTM4A
ENSG00000068724.15	1106.58	0.276761	0.0873557	3.1682	0.00153385	0.0178551	TTC7A
ENSG00000068745.14	3011.33	-0.199652	0.0806918	-2.47425	0.0133517	0.0696356	IP6K2
ENSG00000068781.21	1.2719	0.603908	0.394847	1.52947	0.126147	NA	STON1-GTF2A1L
ENSG00000068784.12	493.396	-0.0211396	0.054605	-0.387137	0.698655	0.834412	SRBD1
ENSG00000068796.16	871.028	0.0952503	0.0728474	1.30753	0.191032	0.38558	KIF2A
ENSG00000068831.18	251.004	-0.181576	0.145937	-1.24421	0.213422	0.413438	RASGRP2
ENSG00000068878.14	1430.52	0.153582	0.0695222	2.20911	0.0271671	0.110451	PSME4
ENSG00000068885.14	289.727	-0.420098	0.0924289	-4.54509	5.49113e-06	0.000809075	IFT80
ENSG00000068903.19	0.104604	0.156552	1.81947	0.0860427	0.931432	NA	SIRT2
ENSG00000068912.13	2606.23	-0.0817955	0.0835417	-0.979097	0.327532	0.537994	ERLEC1
ENSG00000068971.13	526.481	0.119906	0.0646979	1.85333	0.0638355	0.190315	PPP2R5B
ENSG00000068976.13	42.4752	-0.00588274	0.167373	-0.0351475	0.971962	0.98589	PYGM
ENSG00000068985.4	0.0543126	0.101243	3.22216	0.0314209	0.974934	NA	PAGE1
ENSG00000069011.15	422.404	0.359913	0.148382	2.42557	0.0152842	0.0761798	PITX1
ENSG00000069018.18	17.6191	-0.115266	0.150461	-0.766088	0.443624	0.64299	TRPC7
ENSG00000069020.18	502.243	-0.0120521	0.101759	-0.118438	0.905721	0.952205	MAST4
ENSG00000069122.18	370.278	0.16601	0.120406	1.37875	0.167973	0.354768	ADGRF5
ENSG00000069188.16	82.7362	0.336832	0.18049	1.86621	0.0620118	0.186464	SDK2
ENSG00000069206.15	0.237845	0.207012	1.30905	0.158139	0.874347	NA	ADAM7
ENSG00000069248.11	1021.39	-0.0229871	0.0313365	-0.733559	0.463218	0.659326	NUP133
ENSG00000069275.12	4920.55	0.0565828	0.0523211	1.08145	0.279496	0.491029	NUCKS1
ENSG00000069329.17	3555.31	0.000168942	0.045313	0.00372834	0.997025	0.99841	VPS35
ENSG00000069345.11	2152.71	-0.110594	0.0551252	-2.00623	0.044832	0.151076	DNAJA2
ENSG00000069399.14	1324.76	0.631363	0.137568	4.58946	4.44384e-06	0.000707554	BCL3
ENSG00000069424.14	392.882	0.198396	0.121783	1.62909	0.103293	0.259707	KCNAB2
ENSG00000069431.11	46.7564	0.0146623	0.178291	0.0822378	0.934458	0.967861	ABCC9
ENSG00000069482.6	55.7451	0.2313	0.238762	0.968749	0.332671	0.543202	GAL
ENSG00000069493.14	278.809	-0.613499	0.138412	-4.4324	9.31879e-06	0.00103603	CLEC2D
ENSG00000069509.5	292.826	-0.248472	0.0728542	-3.41054	0.000648344	0.0105223	FUNDC1
ENSG00000069535.13	255.344	-0.0405711	0.11644	-0.34843	0.727517	0.853539	MAOB
ENSG00000069667.15	329.864	-0.073653	0.113814	-0.647137	0.517543	0.702482	RORA
ENSG00000069696.6	0.12457	0.271967	2.00857	0.135403	0.892293	NA	DRD4
ENSG00000069702.10	588.526	0.137535	0.117453	1.17098	0.241607	0.448737	TGFBR3
ENSG00000069764.9	0.0855533	-0.605668	2.08297	-0.290771	0.771227	NA	PLA2G10
ENSG00000069812.11	614.831	0.315409	0.0925708	3.40721	0.000656296	0.0105973	HES2
ENSG00000069849.10	7544.55	-0.087864	0.0923827	-0.951088	0.34156	0.552048	ATP1B3
ENSG00000069869.16	257.278	0.0487571	0.107211	0.454778	0.649269	0.800779	NEDD4
ENSG00000069943.9	259.403	-0.115383	0.0634461	-1.81859	0.0689736	0.200309	PIGB
ENSG00000069956.11	2686.39	0.00737768	0.0950084	0.0776529	0.938104	0.96941	MAPK6
ENSG00000069966.18	199.884	0.0514473	0.072488	0.709735	0.477869	0.67098	GNB5
ENSG00000069974.15	2398.04	0.240585	0.088328	2.72377	0.00645421	0.0436923	RAB27A
ENSG00000069998.12	1098.02	0.0181075	0.0668001	0.27107	0.786337	0.889223	HDHD5
ENSG00000070010.18	1147.6	0.154378	0.096033	1.60755	0.107933	0.26726	UFD1
ENSG00000070018.8	0.037228	-0.129587	3.22216	-0.0402175	0.96792	NA	LRP6
ENSG00000070019.4	3810.15	0.0022629	0.0556841	0.0406381	0.967584	0.98392	GUCY2C
ENSG00000070031.3	0	NA	NA	NA	NA	NA	SCT
ENSG00000070047.11	11.9579	0.222904	0.64377	0.346248	0.729156	0.854598	PHRF1
ENSG00000070061.14	886.047	-0.020115	0.0488817	-0.411504	0.680703	0.822863	ELP1
ENSG00000070081.16	1517.09	0.198295	0.1023	1.93836	0.0525789	0.167542	NUCB2
ENSG00000070087.14	1010.47	-0.211234	0.0862005	-2.45049	0.014266	0.0729238	PFN2
ENSG00000070159.13	1614.39	0.0537334	0.077387	0.694347	0.487465	0.678852	PTPN3
ENSG00000070182.20	19.7832	0.473219	0.184725	2.56175	0.0104146	0.0592699	SPTB
ENSG00000070190.12	216.81	-0.0233125	0.155759	-0.14967	0.881025	0.940323	DAPP1
ENSG00000070193.4	34.2362	0.0960306	0.218178	0.440147	0.659831	0.808032	FGF10
ENSG00000070214.15	9958.02	-0.185077	0.0554321	-3.33881	0.000841381	0.0123024	SLC44A1
ENSG00000070269.13	639.689	-0.239924	0.0487299	-4.92354	8.49919e-07	0.000261293	TMEM260
ENSG00000070366.13	588.816	0.176111	0.0932011	1.88959	0.0588133	0.180343	SMG6
ENSG00000070367.15	1189.41	-0.165955	0.0633581	-2.61932	0.0088104	0.0530791	EXOC5
ENSG00000070371.15	80.1145	0.0270353	0.137842	0.196134	0.844506	0.921264	CLTCL1
ENSG00000070388.11	2.57762	-0.0114539	0.3044	-0.0376276	0.969985	0.984972	FGF22
ENSG00000070404.9	187.008	0.504884	0.149154	3.38499	0.000711818	0.0111199	FSTL3
ENSG00000070413.19	3521.28	0.191238	0.084063	2.27494	0.0229098	0.0986308	DGCR2
ENSG00000070423.17	1143.72	0.366817	0.0848747	4.32187	1.54715e-05	0.00128439	RNF126
ENSG00000070444.14	439.178	0.46578	0.114196	4.07879	4.52699e-05	0.00228039	MNT
ENSG00000070476.14	586.957	0.0228699	0.0570084	0.401166	0.688298	0.827521	ZXDC
ENSG00000070495.14	546.747	0.17034	0.0913176	1.86536	0.0621315	0.186702	JMJD6
ENSG00000070501.11	309.373	-0.349399	0.113788	-3.07062	0.00213615	0.0217907	POLB
ENSG00000070526.14	11324.6	0.295867	0.103646	2.85458	0.0043094	0.0341357	ST6GALNAC1
ENSG00000070540.12	1254.37	0.104595	0.0706426	1.48062	0.138707	0.313529	WIPI1
ENSG00000070601.9	6.85926	-0.0615916	0.261732	-0.235323	0.813958	0.904987	FRMPD1
ENSG00000070610.14	3366.04	0.00470582	0.0563414	0.0835233	0.933435	0.967378	GBA2
ENSG00000070614.14	1690.21	0.309635	0.121152	2.55577	0.0105954	0.0599003	NDST1
ENSG00000070669.16	49.2555	-0.0406608	0.0751266	-0.541231	0.588348	0.757286	ASNS
ENSG00000070718.11	305.63	-0.174713	0.0592803	-2.94724	0.00320627	0.0281058	AP3M2
ENSG00000070729.13	17.6359	0.0291864	0.218734	0.133433	0.893851	0.945794	CNGB1
ENSG00000070731.10	55.3555	0.126782	0.156811	0.808502	0.418802	0.621943	ST6GALNAC2
ENSG00000070748.18	19.6412	-0.310133	0.316811	-0.978922	0.327619	0.538008	CHAT
ENSG00000070756.15	24098.4	0.0888263	0.0445829	1.99238	0.0463291	0.15433	PABPC1
ENSG00000070759.16	492.946	-0.0506707	0.091671	-0.552746	0.580438	0.75109	TESK2
ENSG00000070761.7	518.507	-0.0308523	0.0534155	-0.577592	0.56354	0.739077	CFAP20
ENSG00000070770.8	1184.74	0.0531561	0.0465793	1.14119	0.253789	0.462546	CSNK2A2
ENSG00000070778.12	1063.32	-0.0557023	0.0768583	-0.724741	0.468611	0.66373	PTPN21
ENSG00000070785.16	427.405	0.137659	0.112376	1.22498	0.220582	0.422465	EIF2B3
ENSG00000070808.15	20.4923	-0.0467383	0.194319	-0.240524	0.809924	0.90275	CAMK2A
ENSG00000070814.19	880.587	0.452184	0.1456	3.10567	0.00189851	0.0202848	TCOF1
ENSG00000070831.15	164.075	0.0440727	0.086221	0.51116	0.609239	0.77302	CDC42
ENSG00000070882.12	505.679	-0.107697	0.0774848	-1.38991	0.164558	0.349603	OSBPL3
ENSG00000070886.11	0.22063	-0.17323	1.0494	-0.165076	0.868884	NA	EPHA8
ENSG00000070915.9	4.73219	0.72825	0.342308	2.12747	0.033381	0.125363	SLC12A3
ENSG00000070950.9	385.701	-0.106495	0.0575775	-1.84959	0.0643727	0.19137	RAD18
ENSG00000070961.15	2932.97	-0.0863459	0.0968485	-0.891557	0.37263	0.580714	ATP2B1
ENSG00000070985.13	120.94	-0.20583	0.237799	-0.865564	0.386729	0.59394	TRPM5
ENSG00000071051.13	1536.71	0.0898203	0.05766	1.55776	0.119291	0.284765	NCK2
ENSG00000071054.16	1326.49	0.0942043	0.0730265	1.29	0.19705	0.392684	MAP4K4
ENSG00000071073.12	3715.1	-0.161291	0.0629005	-2.56422	0.0103408	0.0590266	MGAT4A
ENSG00000071082.10	14352.5	-0.180228	0.125587	-1.43509	0.151262	0.331481	RPL31
ENSG00000071127.16	12033.1	0.255363	0.0713751	3.57776	0.000346547	0.00720893	WDR1
ENSG00000071189.21	2034.12	-0.267258	0.084529	-3.16173	0.00156833	0.018091	SNX13
ENSG00000071203.9	11388.2	-0.192589	0.21704	-0.887346	0.374892	0.582548	MS4A12
ENSG00000071205.11	176.445	0.237137	0.119724	1.98069	0.0476258	0.157465	ARHGAP10
ENSG00000071242.11	567.368	0.362613	0.120912	2.99898	0.00270885	0.0252535	RPS6KA2
ENSG00000071243.15	415.146	-0.214524	0.0741335	-2.89375	0.00380669	0.031385	ING3
ENSG00000071246.10	325.829	0.337672	0.140303	2.40674	0.0160955	0.07863	VASH1
ENSG00000071282.11	191.001	0.221535	0.107339	2.06389	0.0390285	0.138182	LMCD1
ENSG00000071462.11	1410.1	0.156156	0.0769899	2.02827	0.0425329	0.146002	BUD23
ENSG00000071537.13	4394.2	0.130147	0.0677994	1.9196	0.054909	0.172233	SEL1L
ENSG00000071539.13	149.011	-0.0296309	0.12199	-0.242897	0.808085	0.901257	TRIP13
ENSG00000071553.16	2878.35	0.329312	0.0840104	3.9199	8.85862e-05	0.00326372	ATP6AP1
ENSG00000071564.14	1642.41	0.182008	0.0774662	2.34952	0.0187976	0.0869943	TCF3
ENSG00000071575.11	329.794	-0.00562807	0.0851713	-0.0660794	0.947315	0.973745	TRIB2
ENSG00000071626.16	2368.6	0.183656	0.0765569	2.39894	0.0164424	0.0796743	DAZAP1
ENSG00000071655.17	961.535	0.388885	0.126978	3.06262	0.00219407	0.0220869	MBD3
ENSG00000071677.1	0.0747762	0.510322	3.22211	0.158381	0.874156	NA	PRLH
ENSG00000071794.15	527.458	-0.212357	0.078302	-2.71202	0.00668744	0.0446718	HLTF
ENSG00000071859.14	1230.82	0.0657	0.0441996	1.48644	0.137163	0.311322	FAM50A
ENSG00000071889.16	1226.14	0.148206	0.0713095	2.07835	0.0376771	0.13502	FAM3A
ENSG00000071894.16	0.0729997	-0.0189775	2.79991	-0.00677791	0.994592	NA	CPSF1
ENSG00000071909.18	7.14433	1.35566	0.268188	5.05488	4.30661e-07	0.000172517	MYO3B
ENSG00000071967.11	2156.67	-0.102552	0.106415	-0.963704	0.335195	0.545769	CYBRD1
ENSG00000071991.8	128.099	-0.165603	0.145317	-1.1396	0.254455	0.463224	CDH19
ENSG00000071994.10	1204.5	-0.106472	0.0693687	-1.53488	0.124814	0.292772	PDCD2
ENSG00000072041.16	13.0372	0.263577	0.198783	1.32595	0.184855	0.376942	SLC6A15
ENSG00000072042.12	1108.72	0.235103	0.0897669	2.61904	0.00881768	0.0531102	RDH11
ENSG00000072062.13	1408.41	0.208869	0.0674305	3.09754	0.00195133	0.0205533	PRKACA
ENSG00000072071.16	563.736	0.370753	0.110769	3.34709	0.000816635	0.0120718	ADGRL1
ENSG00000072080.10	0.0371352	-0.425334	3.22216	-0.132003	0.894982	NA	SPP2
ENSG00000072110.13	2958.11	0.308668	0.0964408	3.20059	0.00137145	0.016656	ACTN1
ENSG00000072121.15	722.748	0.0661518	0.0721418	0.916969	0.359159	0.568745	ZFYVE26
ENSG00000072133.10	536.136	-0.204006	0.0959341	-2.12653	0.0334596	0.125583	RPS6KA6
ENSG00000072134.15	526.057	0.16313	0.0562979	2.89762	0.00376001	0.0311732	EPN2
ENSG00000072135.12	2879.13	0.191037	0.0595329	3.20894	0.00133225	0.0163372	PTPN18
ENSG00000072163.19	383.619	0.268661	0.129548	2.07383	0.0380951	0.135888	LIMS2
ENSG00000072182.12	2.12415	-0.0884495	0.318633	-0.27759	0.781327	0.886025	ASIC4
ENSG00000072195.14	194.335	-0.0785355	0.180386	-0.435375	0.66329	0.810139	SPEG
ENSG00000072201.13	473.648	-0.0432658	0.0614187	-0.704441	0.481158	0.67375	LNX1
ENSG00000072210.18	3079.57	-0.179231	0.0662635	-2.70483	0.00683399	0.0452794	ALDH3A2
ENSG00000072274.12	7197.39	-0.155566	0.148226	-1.04952	0.293941	0.505567	TFRC
ENSG00000072310.16	2132.53	0.328191	0.0955144	3.43604	0.000590288	0.00996462	SREBF1
ENSG00000072315.3	0.347488	-0.671823	0.757117	-0.887344	0.374894	NA	TRPC5
ENSG00000072364.12	2598.81	0.0252884	0.0808028	0.312964	0.754308	0.869523	AFF4
ENSG00000072401.14	561.214	-0.217176	0.0724025	-2.99957	0.00270364	0.0252471	UBE2D1
ENSG00000072415.8	1596.65	-0.177093	0.0572822	-3.09158	0.00199092	0.0207881	MPP5
ENSG00000072422.16	289.03	-0.0818906	0.0773929	-1.05811	0.290003	0.50201	RHOBTB1
ENSG00000072501.17	2535.11	0.0438228	0.115236	0.380288	0.703731	0.8382	SMC1A
ENSG00000072506.12	1291.59	0.36648	0.103152	3.55283	0.000381118	0.00766396	HSD17B10
ENSG00000072518.20	2342.72	0.195299	0.0892051	2.18932	0.0285734	0.114117	MARK2
ENSG00000072571.19	418.931	-0.352776	0.144738	-2.43734	0.0147958	0.0745909	HMMR
ENSG00000072609.17	877.991	0.0792622	0.0498326	1.59057	0.111707	0.273226	CHFR
ENSG00000072657.8	171.703	-0.313357	0.19904	-1.57434	0.115409	0.279009	TRHDE
ENSG00000072682.18	1234.36	0.073311	0.0738901	0.992163	0.321118	0.532321	P4HA2
ENSG00000072694.20	186.636	-0.100352	0.147347	-0.681061	0.495833	0.685827	FCGR2B
ENSG00000072736.18	497.432	0.0875497	0.0816523	1.07223	0.283618	0.494999	NFATC3
ENSG00000072756.16	449.842	-0.386236	0.0862637	-4.47739	7.5561e-06	0.000948652	TRNT1
ENSG00000072778.19	12246.8	0.0125506	0.0726262	0.172811	0.8628	0.929779	ACADVL
ENSG00000072786.12	1089.94	0.260318	0.106997	2.43294	0.0149767	0.0752237	STK10
ENSG00000072803.17	1000.28	0.0774162	0.0572599	1.35201	0.176371	0.365533	FBXW11
ENSG00000072818.11	490.832	0.0699173	0.118942	0.587828	0.556648	0.733622	ACAP1
ENSG00000072832.14	102.844	0.263924	0.12883	2.04862	0.040499	0.141784	CRMP1
ENSG00000072840.12	180.383	0.317456	0.169909	1.86839	0.0617076	0.18585	EVC
ENSG00000072849.10	798.459	-0.0934382	0.0815633	-1.14559	0.251964	0.460451	DERL2
ENSG00000072858.10	892.976	0.125309	0.104662	1.19727	0.231201	0.436079	SIDT1
ENSG00000072864.14	0	NA	NA	NA	NA	NA	NDE1
ENSG00000072952.18	518.019	0.238227	0.116674	2.04182	0.0411696	0.143132	IRAG1
ENSG00000072954.6	172.933	-0.0244687	0.105806	-0.231259	0.817113	0.906932	TMEM38A
ENSG00000072958.8	511.734	0.142824	0.0663465	2.1527	0.0313422	0.120798	AP1M1
ENSG00000073008.14	971.638	0.146879	0.089141	1.64772	0.0994107	0.253196	PVR
ENSG00000073050.11	521.599	0.196035	0.0556334	3.52369	0.000425575	0.00825064	XRCC1
ENSG00000073060.15	1293.69	0.0187404	0.0956711	0.195884	0.844701	0.921278	SCARB1
ENSG00000073067.13	208.67	0.317617	0.308566	1.02933	0.303323	0.514619	CYP2W1
ENSG00000073111.13	576.583	0.20724	0.133625	1.55091	0.120924	0.286899	MCM2
ENSG00000073146.15	4.44072	0.585511	0.347804	1.68345	0.0922882	0.24133	MOV10L1
ENSG00000073150.13	3.83149	0.10539	0.259621	0.405938	0.684788	0.824995	PANX2
ENSG00000073169.13	564.477	0.173715	0.0846305	2.05263	0.0401086	0.140801	SELENOO
ENSG00000073282.12	14.6039	0.213946	0.218371	0.979735	0.327217	0.537888	TP63
ENSG00000073331.17	567.585	-0.036449	0.0689802	-0.528398	0.597223	0.763829	ALPK1
ENSG00000073350.13	7794.86	0.142853	0.0642357	2.22389	0.0261561	0.107807	LLGL2
ENSG00000073417.14	2652.74	-0.218702	0.0852704	-2.56481	0.0103234	0.0589703	PDE8A
ENSG00000073464.11	66.854	0.0993943	0.140478	0.707543	0.479229	0.672303	CLCN4
ENSG00000073536.17	343.358	0.234482	0.0814962	2.87721	0.00401207	0.0325153	NLE1
ENSG00000073578.16	7648.07	0.198436	0.0678522	2.92452	0.00344983	0.0295328	SDHA
ENSG00000073584.19	627.903	-0.0565725	0.0480495	-1.17738	0.239044	0.445714	SMARCE1
ENSG00000073598.5	1.263	0.205171	0.406533	0.504685	0.61378	NA	FNDC8
ENSG00000073605.18	2805.69	0.114626	0.130616	0.877584	0.38017	0.587705	GSDMB
ENSG00000073614.12	1598.78	-0.0218577	0.0524172	-0.416995	0.676682	0.81973	KDM5A
ENSG00000073670.13	6.84598	0.184507	0.195838	0.942141	0.34612	0.556868	ADAM11
ENSG00000073711.10	736.564	-0.138623	0.071653	-1.93464	0.0530346	0.168441	PPP2R3A
ENSG00000073712.14	550.807	0.0150799	0.127163	0.118587	0.905603	0.95216	FERMT2
ENSG00000073734.9	32.907	-0.275099	0.340394	-0.808178	0.418988	0.622073	ABCB11
ENSG00000073737.16	2830.22	0.223236	0.191877	1.16344	0.244653	0.451943	DHRS9
ENSG00000073754.5	1.99063	-0.148107	0.506487	-0.29242	0.769966	0.879697	CD5L
ENSG00000073756.11	110.929	-0.270064	0.311957	-0.86571	0.386649	0.593904	PTGS2
ENSG00000073792.15	1155.01	0.0640387	0.0775861	0.825389	0.409151	0.613787	IGF2BP2
ENSG00000073803.13	1083.93	-0.135447	0.0388339	-3.48785	0.000486924	0.00891883	MAP3K13
ENSG00000073849.14	3580.27	-0.00806601	0.0940855	-0.0857307	0.931681	0.966532	ST6GAL1
ENSG00000073861.2	35.8519	0.273032	0.144818	1.88535	0.0593829	0.181368	TBX21
ENSG00000073905.8	381.574	0.103013	0.0996334	1.03392	0.301173	0.512316	VDAC1P1
ENSG00000073910.21	308.689	-0.00772066	0.109531	-0.0704885	0.943805	0.971879	FRY
ENSG00000073921.17	3937.39	-0.023147	0.0493688	-0.46886	0.63917	0.793874	PICALM
ENSG00000073969.18	0.0447855	-0.189698	3.22216	-0.0588731	0.953053	NA	NSF
ENSG00000074047.21	69.8168	0.222713	0.154641	1.44019	0.149813	0.329437	GLI2
ENSG00000074054.18	802.157	0.0960776	0.0790793	1.21495	0.224384	0.427316	CLASP1
ENSG00000074071.14	1597.13	0.0174177	0.0596482	0.292007	0.770281	0.879858	MRPS34
ENSG00000074181.8	570.624	0.332461	0.193964	1.71404	0.0865216	0.231545	NOTCH3
ENSG00000074201.8	1829.82	-0.200376	0.0763003	-2.62615	0.00863564	0.0525266	CLNS1A
ENSG00000074211.13	20.7736	0.119445	0.180734	0.660884	0.508687	0.695798	PPP2R2C
ENSG00000074219.13	345.339	0.0320805	0.070618	0.454283	0.649625	0.800954	TEAD2
ENSG00000074266.19	548.31	-0.277869	0.0743621	-3.73671	0.000186445	0.00502521	EED
ENSG00000074276.10	2696.89	0.408782	0.16201	2.52319	0.0116294	0.063761	CDHR2
ENSG00000074317.10	1.77394	0.517775	0.356488	1.45243	0.146382	0.324454	SNCB
ENSG00000074319.12	1921.14	-0.0800858	0.0584634	-1.36985	0.170735	0.35816	TSG101
ENSG00000074356.16	1513.1	-0.0316971	0.0407049	-0.778705	0.436154	0.636291	NCBP3
ENSG00000074370.17	8267.25	0.374049	0.102992	3.63183	0.000281413	0.0063073	ATP2A3
ENSG00000074410.13	13563.6	0.0899248	0.10257	0.876719	0.380639	0.58804	CA12
ENSG00000074416.14	8350.85	0.147292	0.0865071	1.70266	0.0886315	0.234982	MGLL
ENSG00000074527.11	994.823	-0.0376993	0.105747	-0.356506	0.721462	0.84965	NTN4
ENSG00000074582.13	541.504	0.0550065	0.054616	1.00715	0.313863	0.525088	BCS1L
ENSG00000074590.13	200.924	0.0564546	0.111866	0.504661	0.613797	0.775722	NUAK1
ENSG00000074603.18	1426.34	-0.000828934	0.0468707	-0.0176855	0.98589	0.992969	DPP8
ENSG00000074621.13	268.126	0.0736129	0.0692953	1.06231	0.288097	0.49991	SLC24A1
ENSG00000074657.13	392.85	0.114584	0.10924	1.04892	0.294213	0.505863	ZNF532
ENSG00000074660.15	0.0449894	-0.249808	3.22216	-0.0775282	0.938203	NA	SCARF1
ENSG00000074695.5	2963.33	0.0604248	0.0832471	0.725849	0.467931	0.663249	LMAN1
ENSG00000074696.12	1776.13	-0.051093	0.0706984	-0.722689	0.469871	0.664739	HACD3
ENSG00000074706.13	131.753	0.0391748	0.0959794	0.408159	0.683157	0.824053	IPCEF1
ENSG00000074755.14	4262.81	0.0877551	0.11099	0.790659	0.429143	0.630582	ZZEF1
ENSG00000074771.3	0.05988	-0.194504	2.87699	-0.0676067	0.946099	NA	NOX3
ENSG00000074800.15	13597.1	0.330844	0.0983827	3.36283	0.000771486	0.0116627	ENO1
ENSG00000074803.18	3.02668	-0.721865	0.350403	-2.0601	0.039389	0.139068	SLC12A1
ENSG00000074842.7	2097.46	0.118225	0.0880067	1.34337	0.179153	0.369477	MYDGF
ENSG00000074855.10	253.889	0.131036	0.101033	1.29697	0.194642	0.389578	ANO8
ENSG00000074935.13	259.772	-0.345675	0.0873046	-3.95942	7.51329e-05	0.00290817	TUBE1
ENSG00000074964.16	3002.46	0.115907	0.0711892	1.62815	0.103492	0.260091	ARHGEF10L
ENSG00000074966.10	55.1317	-0.21201	0.123129	-1.72186	0.0850957	0.229024	TXK
ENSG00000075035.9	12.2173	0.2152	0.230075	0.935347	0.349609	0.560018	WSCD2
ENSG00000075043.18	4.0949	0.186435	0.340399	0.547694	0.583902	0.754219	KCNQ2
ENSG00000075073.14	27.2276	0.230206	0.153513	1.49958	0.133722	0.306067	TACR2
ENSG00000075089.9	602.344	-0.401	0.0873421	-4.59114	4.40828e-06	0.000707554	ACTR6
ENSG00000075131.9	113.151	-0.0414823	0.104808	-0.395793	0.692258	0.830216	TIPIN
ENSG00000075142.13	15373.2	-0.331464	0.134801	-2.45891	0.0139359	0.0717793	SRI
ENSG00000075151.20	2689.13	0.00740977	0.079641	0.0930397	0.925872	0.962757	EIF4G3
ENSG00000075188.8	502.52	-0.244267	0.0942322	-2.59218	0.00953701	0.0558564	NUP37
ENSG00000075213.10	140.507	-0.0645789	0.127343	-0.507125	0.612067	0.774622	SEMA3A
ENSG00000075218.18	183.279	-0.0326257	0.10713	-0.304542	0.760715	0.873517	GTSE1
ENSG00000075223.13	2110.98	-0.181245	0.0917097	-1.97629	0.0481219	0.158607	SEMA3C
ENSG00000075234.16	3092.64	0.0516126	0.0727723	0.709234	0.478179	0.67118	TTC38
ENSG00000075239.13	4021.58	-0.161183	0.0764453	-2.10847	0.0349903	0.129309	ACAT1
ENSG00000075240.16	2575.06	0.119978	0.0968669	1.23859	0.215499	0.416109	GRAMD4
ENSG00000075275.16	266.428	0.294739	0.203491	1.44841	0.147502	0.32625	CELSR1
ENSG00000075290.7	1.4836	0.503305	0.395188	1.27358	0.202812	0.399858	WNT8B
ENSG00000075292.18	2081.52	-0.172842	0.0517456	-3.34023	0.000837078	0.012275	ZNF638
ENSG00000075303.12	748.317	-0.315172	0.0959465	-3.28487	0.0010203	0.0138899	SLC25A40
ENSG00000075336.11	561.208	-0.230043	0.065171	-3.52984	0.000415812	0.00811589	TIMM21
ENSG00000075340.22	23.4156	0.052579	0.218829	0.240274	0.810118	0.902886	ADD2
ENSG00000075388.3	0.930306	0.954405	0.710171	1.34391	0.178978	NA	FGF4
ENSG00000075391.16	639.969	0.016535	0.082807	0.199681	0.84173	0.920077	RASAL2
ENSG00000075399.13	350.69	0.00472377	0.0983041	0.0480526	0.961674	0.980874	VPS9D1
ENSG00000075407.18	422.917	-0.0853095	0.0896988	-0.951066	0.341571	0.552048	ZNF37A
ENSG00000075413.17	1315.1	-0.00572161	0.0297906	-0.192061	0.847695	0.922608	MARK3
ENSG00000075415.12	12101.5	0.100112	0.0702287	1.42551	0.154008	0.335358	SLC25A3
ENSG00000075420.12	2103.99	0.220123	0.0832081	2.64546	0.00815811	0.0505615	FNDC3B
ENSG00000075426.11	5284.65	0.477239	0.14243	3.3507	0.00080609	0.0119596	FOSL2
ENSG00000075429.8	0.972283	0.805415	0.461257	1.74613	0.0807883	NA	CACNG5
ENSG00000075461.5	12.6197	0.525495	0.355975	1.47621	0.139887	0.315195	CACNG4
ENSG00000075539.14	6624.15	-0.158018	0.0789885	-2.00052	0.045444	0.152347	FRYL
ENSG00000075568.16	3530.57	0.00934038	0.0833895	0.112009	0.910816	0.954808	TMEM131
ENSG00000075618.17	314.961	0.361536	0.121427	2.9774	0.00290704	0.026324	FSCN1
ENSG00000075624.14	79760.7	0.303618	0.104205	2.91367	0.00357204	0.0302002	ACTB
ENSG00000075643.5	235.571	0.0755035	0.0919818	0.820853	0.41173	0.616228	MOCOS
ENSG00000075651.15	1622.5	-0.155894	0.0717941	-2.17141	0.0299001	0.117063	PLD1
ENSG00000075673.11	33.4638	0.294589	0.624496	0.471723	0.637125	0.792482	ATP12A
ENSG00000075702.17	107.402	0.326781	0.146623	2.22872	0.0258327	0.106876	WDR62
ENSG00000075711.20	2616.53	-0.0876602	0.0447768	-1.95771	0.0502636	0.163143	DLG1
ENSG00000075785.12	7250.37	0.0445905	0.0482736	0.923704	0.355641	0.565631	RAB7A
ENSG00000075790.10	35.7783	0.203	0.109744	1.84977	0.0643469	0.19137	BCAP29
ENSG00000075826.16	309.786	-0.321924	0.13489	-2.38656	0.0170068	0.0814266	SEC31B
ENSG00000075856.11	1244.31	0.110046	0.0632166	1.74077	0.0817239	0.22269	SART3
ENSG00000075884.13	319.026	-0.304807	0.122849	-2.48116	0.0130956	0.0689157	ARHGAP15
ENSG00000075886.10	5.98336	-0.0768654	0.198471	-0.387289	0.698543	0.834356	TUBA3D
ENSG00000075891.21	0.558638	-0.328297	0.611741	-0.536659	0.591503	NA	PAX2
ENSG00000075914.12	540.676	0.102646	0.0737298	1.39219	0.163866	0.348573	EXOSC7
ENSG00000075945.12	1294.1	-0.133178	0.0998645	-1.33359	0.18234	0.373783	KIFAP3
ENSG00000075975.15	734.149	-0.0296154	0.0397031	-0.745922	0.455715	0.653175	MKRN2
ENSG00000076003.4	1009.56	0.0192395	0.10777	0.178525	0.858311	0.927844	MCM6
ENSG00000076043.9	865.714	-0.137674	0.0626296	-2.19822	0.0279333	0.112504	REXO2
ENSG00000076053.10	855.01	-0.383866	0.0974036	-3.94098	8.1149e-05	0.00308006	RBM7
ENSG00000076067.12	926.962	0.146776	0.0749371	1.95865	0.0501534	0.163092	RBMS2
ENSG00000076108.11	3177.28	0.135804	0.0964587	1.4079	0.15916	0.34214	BAZ2A
ENSG00000076201.14	1227.85	0.348923	0.0975361	3.57737	0.000347064	0.00720893	PTPN23
ENSG00000076242.14	705.473	-0.021812	0.0542632	-0.401966	0.687709	0.82725	MLH1
ENSG00000076248.10	1430.54	-0.0305125	0.0565529	-0.539539	0.589515	0.758287	UNG
ENSG00000076258.9	265.664	-0.202992	0.0915098	-2.21826	0.0265371	0.108766	FMO4
ENSG00000076321.10	468.456	-0.0441086	0.0595871	-0.740238	0.459155	0.655996	KLHL20
ENSG00000076344.15	157.522	-0.0625199	0.136784	-0.457071	0.64762	0.799647	RGS11
ENSG00000076351.12	155.065	-0.0113586	0.160527	-0.070758	0.94359	0.971846	SLC46A1
ENSG00000076356.6	2513.46	0.0730571	0.117437	0.622095	0.533879	0.715686	PLXNA2
ENSG00000076382.16	512.048	0.017745	0.108244	0.163935	0.869782	0.933913	SPAG5
ENSG00000076513.16	1905.87	-0.000579815	0.0470604	-0.0123207	0.99017	0.9949	ANKRD13A
ENSG00000076554.15	6079.2	-0.255078	0.0685903	-3.71886	0.000200124	0.00516943	TPD52
ENSG00000076555.15	1131.16	0.0164692	0.0981171	0.167853	0.866699	0.932388	ACACB
ENSG00000076604.14	1903.58	0.0141511	0.0732928	0.193076	0.846899	0.922188	TRAF4
ENSG00000076641.4	2483.71	-0.287808	0.0914215	-3.14815	0.0016431	0.0185601	PAG1
ENSG00000076650.6	391.313	0.0284707	0.0750474	0.37937	0.704413	0.83863	GPATCH1
ENSG00000076662.9	108.331	0.165702	0.142345	1.16409	0.244388	0.451775	ICAM3
ENSG00000076685.18	1188.32	-0.0256905	0.0857926	-0.29945	0.764597	0.876426	NT5C2
ENSG00000076706.16	1118.56	0.1662	0.135349	1.22794	0.219469	0.421102	MCAM
ENSG00000076716.8	839.118	0.222457	0.0815123	2.72912	0.0063503	0.0431697	GPC4
ENSG00000076770.14	1506.61	-0.172813	0.0712526	-2.42536	0.0152931	0.0761907	MBNL3
ENSG00000076826.9	1200.83	0.185279	0.106399	1.74137	0.0816193	0.222492	CAMSAP3
ENSG00000076864.19	1481.42	0.230775	0.0913388	2.52658	0.0115178	0.0633414	RAP1GAP
ENSG00000076924.11	936.94	0.32446	0.0877634	3.69698	0.000218178	0.00541802	XAB2
ENSG00000076928.17	2375.19	0.0967768	0.0674859	1.43403	0.151564	0.331823	ARHGEF1
ENSG00000076944.15	1924.92	0.32524	0.0854293	3.80712	0.000140594	0.00428522	STXBP2
ENSG00000076984.17	773.252	0.157696	0.0642526	2.45431	0.0141155	0.07242	MAP2K7
ENSG00000077009.13	2.45091	-0.107015	0.409109	-0.261581	0.793645	0.893563	NMRK2
ENSG00000077044.10	1934.48	0.068245	0.0871883	0.782731	0.433785	0.634376	DGKD
ENSG00000077063.10	161.038	0.0218513	0.0938967	0.232717	0.815981	0.906139	CTTNBP2
ENSG00000077080.9	2.82115	0.297397	0.338512	0.878541	0.37965	0.587229	ACTL6B
ENSG00000077092.18	54.7503	-0.480198	0.19603	-2.44961	0.0143009	0.0729238	RARB
ENSG00000077097.15	3852.49	0.00528962	0.0653262	0.0809724	0.935464	0.968228	TOP2B
ENSG00000077147.15	11575.7	-0.0386282	0.0497145	-0.776999	0.437159	0.637231	TM9SF3
ENSG00000077150.18	837.801	0.281628	0.0982471	2.86653	0.00415001	0.0332805	NFKB2
ENSG00000077152.10	281.868	-0.194103	0.138722	-1.39922	0.161746	0.34555	UBE2T
ENSG00000077157.21	2819.09	0.212075	0.136013	1.55923	0.118943	0.284231	PPP1R12B
ENSG00000077232.17	2332.07	0.0686751	0.0764238	0.898609	0.368861	0.577467	DNAJC10
ENSG00000077235.17	1479.91	0.195029	0.0908469	2.14679	0.0318098	0.121967	GTF3C1
ENSG00000077238.13	2482.25	0.0946089	0.0608969	1.55359	0.120282	0.286041	IL4R
ENSG00000077254.14	2038.58	-0.190984	0.0589429	-3.24015	0.00119469	0.0153495	USP33
ENSG00000077264.14	33.331	-0.259074	0.144873	-1.78828	0.0737306	0.208673	PAK3
ENSG00000077274.8	184.528	0.137057	0.167179	0.819821	0.412318	0.616669	CAPN6
ENSG00000077279.18	4.50678	0.84115	0.3868	2.17464	0.0296571	0.116582	DCX
ENSG00000077312.8	1030.6	0.341708	0.102904	3.32066	0.000898036	0.0129056	SNRPA
ENSG00000077327.15	2.20502	0.776802	0.357627	2.1721	0.0298481	0.116959	SPAG6
ENSG00000077348.8	354.373	0.0585867	0.09113	0.642892	0.520294	0.704738	EXOSC5
ENSG00000077380.15	1909.36	0.0123412	0.0439874	0.280563	0.779045	0.884695	DYNC1I2
ENSG00000077420.15	305.42	0.141811	0.118957	1.19212	0.233213	0.438415	APBB1IP
ENSG00000077454.15	533.573	0.114487	0.0889826	1.28662	0.198227	0.394129	LRCH4
ENSG00000077458.12	451.014	-0.420445	0.109221	-3.84949	0.000118364	0.00389968	FAM76B
ENSG00000077463.14	1339.6	0.28484	0.121172	2.35071	0.0187379	0.0868321	SIRT6
ENSG00000077498.8	0.278289	-0.274055	0.905219	-0.30275	0.762081	NA	TYR
ENSG00000077514.8	777.359	0.172585	0.0978127	1.76444	0.0776574	0.215616	POLD3
ENSG00000077522.12	3.76997	-0.733769	0.259653	-2.82596	0.00471389	0.0359844	ACTN2
ENSG00000077549.17	5986.96	0.221326	0.0549253	4.02958	5.58777e-05	0.00255785	CAPZB
ENSG00000077585.13	260.325	0.161767	0.099866	1.61984	0.105266	0.263082	GPR137B
ENSG00000077616.10	0.0109932	-0.18489	3.22216	-0.0573809	0.954242	NA	NAALAD2
ENSG00000077684.15	388.029	-0.0131413	0.0644836	-0.203794	0.838515	0.918276	JADE1
ENSG00000077713.18	948.07	0.00651427	0.0700475	0.092998	0.925905	0.962757	SLC25A43
ENSG00000077721.15	2407.07	-0.206948	0.0920484	-2.24825	0.0245599	0.103344	UBE2A
ENSG00000077782.20	717.854	0.265101	0.140349	1.88888	0.0589081	0.180508	FGFR1
ENSG00000077800.12	0.594261	0.207618	0.551459	0.376488	0.706554	NA	FKBP6
ENSG00000077935.16	3.39011	-0.695581	0.252778	-2.75175	0.00592779	0.0414284	SMC1B
ENSG00000077942.18	4249.61	0.328731	0.178146	1.84529	0.0649951	0.192589	FBLN1
ENSG00000077943.7	519.513	0.249018	0.145867	1.70716	0.0877932	0.233543	ITGA8
ENSG00000077984.5	143.778	0.356861	0.1329	2.68519	0.00724896	0.0468361	CST7
ENSG00000078018.19	76.4933	-0.0860586	0.133505	-0.644608	0.519181	0.703758	MAP2
ENSG00000078043.15	513.195	-0.182577	0.0560469	-3.25757	0.00112371	0.014778	PIAS2
ENSG00000078053.16	44.6537	0.150744	0.118348	1.27374	0.202755	0.399822	AMPH
ENSG00000078061.12	2042.05	0.251886	0.0585593	4.30138	1.69735e-05	0.0013642	ARAF
ENSG00000078070.12	1058.75	-0.0841356	0.044251	-1.90133	0.0572593	0.177112	MCCC1
ENSG00000078081.7	143.389	0.69032	0.173385	3.98144	6.8499e-05	0.00277037	LAMP3
ENSG00000078098.13	21.8578	0.313686	0.178972	1.75271	0.0796513	0.219115	FAP
ENSG00000078114.18	743.518	0.0171204	0.128582	0.133148	0.894077	0.945858	NEBL
ENSG00000078124.11	1055.34	-0.143062	0.0616078	-2.32214	0.0202253	0.0910094	ACER3
ENSG00000078140.13	2672.54	-0.0953863	0.0486853	-1.95924	0.0500844	0.162968	UBE2K
ENSG00000078142.12	933.352	-0.128393	0.0385349	-3.33187	0.000862636	0.0125189	PIK3C3
ENSG00000078177.13	492.78	-0.0743475	0.0802908	-0.925977	0.354458	0.564453	N4BP2
ENSG00000078237.6	44.036	0.0605756	0.102129	0.59313	0.553094	0.730808	TIGAR
ENSG00000078246.16	300.094	0.143378	0.0651222	2.20167	0.0276885	0.111816	TULP3
ENSG00000078269.14	1320.96	-0.0369364	0.0795828	-0.464125	0.642558	0.79628	SYNJ2
ENSG00000078295.16	48.4522	0.409359	0.164438	2.48945	0.0127942	0.067907	ADCY2
ENSG00000078304.19	3317.36	-0.0536868	0.0371587	-1.4448	0.148514	0.327484	PPP2R5C
ENSG00000078319.9	164.66	-0.108275	0.0828754	-1.30648	0.19139	0.385871	PMS2P1
ENSG00000078328.20	37.0521	0.0635142	0.12697	0.500231	0.616912	0.778334	RBFOX1
ENSG00000078369.17	8473.79	0.142968	0.0443465	3.22389	0.00126461	0.0157899	GNB1
ENSG00000078399.17	425.764	-0.217758	0.109745	-1.98421	0.0472324	0.156616	HOXA9
ENSG00000078401.6	512.42	-0.392106	0.144854	-2.70691	0.00679122	0.0451264	EDN1
ENSG00000078403.16	781.266	-0.132216	0.0721426	-1.83271	0.0668464	0.196415	MLLT10
ENSG00000078487.17	71.8931	-0.185697	0.0807588	-2.29941	0.0214818	0.0949229	ZCWPW1
ENSG00000078549.14	32.2708	0.0393969	0.192694	0.204453	0.838	0.918147	ADCYAP1R1
ENSG00000078579.8	0.667439	0.265147	0.602617	0.439993	0.659943	NA	FGF20
ENSG00000078589.12	108.541	-0.14544	0.143622	-1.01266	0.311225	0.522163	P2RY10
ENSG00000078596.10	974.881	0.00955409	0.151455	0.063082	0.949701	0.974825	ITM2A
ENSG00000078618.21	2480.54	0.017873	0.0444268	0.402301	0.687462	0.827032	NRDC
ENSG00000078668.13	2895.76	-0.239461	0.0845809	-2.83115	0.00463809	0.0357082	VDAC3
ENSG00000078674.17	2799.37	-0.069816	0.0475281	-1.46894	0.141848	0.318094	PCM1
ENSG00000078687.17	311.206	0.131256	0.104077	1.26115	0.207256	0.405604	TNRC6C
ENSG00000078699.21	1145.65	0.0345014	0.0778488	0.443185	0.657632	0.806485	CBFA2T2
ENSG00000078725.12	6.62358	0.0678117	0.258826	0.261997	0.793324	0.893361	BRINP1
ENSG00000078747.14	2285.44	-0.0729138	0.0522291	-1.39604	0.162703	0.346891	ITCH
ENSG00000078795.16	5.53158	0.131469	0.234291	0.561134	0.574706	0.747352	PKD2L2
ENSG00000078804.12	3530.11	0.321414	0.131194	2.44992	0.0142889	0.0729238	TP53INP2
ENSG00000078808.16	5332.79	0.200893	0.0624131	3.21876	0.00128745	0.0160056	SDF4
ENSG00000078814.15	50.2769	-0.136598	0.113728	-1.20109	0.229716	0.434225	MYH7B
ENSG00000078898.6	0.0445185	-0.249808	3.22216	-0.0775282	0.938203	NA	BPIFB2
ENSG00000078900.14	22.0438	0.305358	0.165079	1.84977	0.0643466	0.19137	TP73
ENSG00000078902.15	1463.23	0.128347	0.0563194	2.27892	0.0226717	0.0979537	TOLLIP
ENSG00000078967.12	254.319	0.0170239	0.0665829	0.255679	0.798199	0.896291	UBE2D4
ENSG00000079101.16	3.83231	0.260259	0.28419	0.915792	0.359776	0.569365	CLUL1
ENSG00000079102.16	93.0816	0.046976	0.129012	0.36412	0.715769	0.846388	RUNX1T1
ENSG00000079112.9	23093.7	-0.0218462	0.072662	-0.300655	0.763678	0.875724	CDH17
ENSG00000079134.11	464.81	-0.289437	0.0626261	-4.62167	3.80654e-06	0.000692617	THOC1
ENSG00000079150.17	153.308	0.028596	0.0848154	0.337156	0.735999	0.858904	FKBP7
ENSG00000079156.16	62.2425	0.12434	0.13067	0.951555	0.341323	0.551752	OSBPL6
ENSG00000079215.13	57.9198	0.60445	0.231895	2.60656	0.00914559	0.0543587	SLC1A3
ENSG00000079246.15	6680.35	0.0858024	0.0516793	1.66029	0.0968571	0.248995	XRCC5
ENSG00000079257.7	1083.83	0.0287464	0.0810216	0.354799	0.72274	0.850313	LXN
ENSG00000079263.18	183.786	-0.168211	0.155522	-1.08159	0.279433	0.490953	SP140
ENSG00000079277.20	873.33	-0.0224282	0.0437577	-0.512555	0.608263	0.77217	MKNK1
ENSG00000079308.18	1684.87	0.104475	0.164006	0.637022	0.52411	0.707741	TNS1
ENSG00000079313.14	1031.24	0.241725	0.0873429	2.76754	0.00564809	0.0401799	REXO1
ENSG00000079332.14	1797.94	0.000915946	0.0595015	0.0153937	0.987718	0.993584	SAR1A
ENSG00000079335.19	636.497	-0.324185	0.104726	-3.09555	0.00196449	0.0206317	CDC14A
ENSG00000079337.15	263.111	0.275936	0.111257	2.48017	0.0131319	0.0690017	RAPGEF3
ENSG00000079385.21	20176	0.460887	0.173201	2.66099	0.00779111	0.0491192	CEACAM1
ENSG00000079387.13	407.521	-0.0391339	0.0501665	-0.780081	0.435343	0.635652	SENP1
ENSG00000079393.20	0.101082	-0.0237836	2.06074	-0.0115413	0.990792	NA	DUSP13
ENSG00000079432.7	1322.16	0.382407	0.108358	3.5291	0.000416974	0.00812956	CIC
ENSG00000079435.9	97.2841	-0.0412466	0.100901	-0.408781	0.6827	0.823993	LIPE
ENSG00000079459.12	7.42346	0.268767	0.173056	1.55306	0.120408	0.286172	FDFT1
ENSG00000079462.7	341.55	-0.00514912	0.0733896	-0.0701614	0.944065	0.972045	PAFAH1B3
ENSG00000079482.12	285.793	0.0196988	0.070322	0.280124	0.779383	0.884839	OPHN1
ENSG00000079557.4	0.176962	0.208341	1.12773	0.184744	0.85343	NA	AFM
ENSG00000079616.12	1525.92	-0.015714	0.0707433	-0.222127	0.824215	0.910037	KIF22
ENSG00000079689.13	389.239	0.191225	0.147111	1.29987	0.193645	0.388443	SCGN
ENSG00000079691.17	1453.49	0.116067	0.0729214	1.59167	0.111458	0.272932	CARMIL1
ENSG00000079739.16	3592.16	0.0281074	0.0730986	0.384514	0.700597	0.83584	PGM1
ENSG00000079785.14	2920.28	-0.0814613	0.048794	-1.66949	0.0950195	0.246089	DDX1
ENSG00000079805.16	9643.45	0.160219	0.0683045	2.34566	0.0189933	0.0876294	DNM2
ENSG00000079819.18	3124.5	0.0703971	0.132599	0.530903	0.595486	0.762586	EPB41L2
ENSG00000079841.18	6.45191	-0.0571313	0.209385	-0.272853	0.784966	0.888193	RIMS1
ENSG00000079931.14	136.987	0.0572649	0.146661	0.390458	0.696198	0.832591	MOXD1
ENSG00000079950.13	1930.89	-0.346992	0.0790513	-4.38945	1.13637e-05	0.00112169	STX7
ENSG00000079974.17	381.646	-0.107004	0.0468974	-2.28166	0.0225093	0.0977573	RABL2B
ENSG00000079999.13	1483.3	0.194728	0.0625674	3.1123	0.00185638	0.019987	KEAP1
ENSG00000080007.7	26.7957	-0.0329931	0.254947	-0.129412	0.897032	0.947507	DDX43
ENSG00000080031.9	3376.14	0.120642	0.0848866	1.42122	0.155253	0.337248	PTPRH
ENSG00000080166.15	4.86147	0.694763	0.328634	2.11409	0.0345072	0.127992	DCT
ENSG00000080189.14	1187.13	0.145523	0.0440189	3.30592	0.000946659	0.0133512	SLC35C2
ENSG00000080200.9	724.467	0.00330334	0.120727	0.027362	0.978171	0.988789	CRYBG3
ENSG00000080224.17	2.46895	-0.167571	0.419622	-0.399337	0.689645	0.828434	EPHA6
ENSG00000080293.9	23.2715	-0.150749	0.218903	-0.688657	0.491039	0.682136	SCTR
ENSG00000080298.15	284.159	-0.187157	0.0897309	-2.08576	0.0370004	0.133607	RFX3
ENSG00000080345.17	1153.67	-0.106306	0.0637857	-1.66661	0.0955917	0.247	RIF1
ENSG00000080371.5	1363.04	-0.0500721	0.0453282	-1.10466	0.269308	0.479546	RAB21
ENSG00000080493.16	8082.09	-0.0716264	0.104544	-0.685134	0.49326	0.683999	SLC4A4
ENSG00000080503.23	2772.96	0.0540646	0.0793326	0.681493	0.49556	0.685773	SMARCA2
ENSG00000080511.3	0.575141	0.608913	0.879024	0.692715	0.488488	NA	RDH8
ENSG00000080546.13	1014.74	-0.339242	0.0796087	-4.26136	2.03183e-05	0.00148077	SESN1
ENSG00000080561.13	61.617	0.216418	0.132254	1.63638	0.10176	0.257017	MID2
ENSG00000080572.12	0.137686	-0.19931	1.4639	-0.13615	0.891702	NA	DNAAF6
ENSG00000080573.6	249.543	0.0390948	0.165419	0.236338	0.813171	0.904491	COL5A3
ENSG00000080603.16	211.976	0.258916	0.110378	2.34572	0.0189902	0.0876294	SRCAP
ENSG00000080608.9	787.171	0.0801471	0.0827335	0.968739	0.332676	0.543202	PUM3
ENSG00000080618.14	0.753244	1.39461	0.673149	2.07176	0.0382874	NA	CPB2
ENSG00000080644.15	104.895	-0.0524521	0.154839	-0.338752	0.734797	0.858124	CHRNA3
ENSG00000080709.15	18.5826	0.174167	0.176545	0.98653	0.323873	0.534675	KCNN2
ENSG00000080802.18	461.987	0.0255642	0.042712	0.598525	0.54949	0.728181	CNOT4
ENSG00000080815.18	3743.3	-0.00370275	0.0502122	-0.0737422	0.941216	0.970876	PSEN1
ENSG00000080819.7	549.773	-0.0979388	0.0605907	-1.6164	0.106008	0.264073	CPOX
ENSG00000080822.16	1272.45	-0.323409	0.098169	-3.29442	0.000986265	0.013676	CLDND1
ENSG00000080823.22	106.38	-0.117193	0.0857918	-1.36602	0.171932	0.359863	MOK
ENSG00000080824.18	18894.8	0.0520238	0.0988733	0.526167	0.598772	0.765125	HSP90AA1
ENSG00000080839.11	263.664	-0.0491732	0.0727968	-0.675486	0.499367	0.688786	RBL1
ENSG00000080845.17	951.59	0.287664	0.082959	3.46754	0.000525243	0.00932177	DLGAP4
ENSG00000080854.14	20.2038	0.0140839	0.179929	0.0782746	0.93761	0.969137	IGSF9B
ENSG00000080910.12	0.018824	-0.129586	3.22216	-0.040217	0.96792	NA	CFHR2
ENSG00000080947.14	41.4715	-0.130021	0.138518	-0.938658	0.347906	0.558532	CROCCP3
ENSG00000080986.12	241.563	-0.12897	0.1117	-1.15461	0.248249	0.456204	NDC80
ENSG00000081014.10	436.08	-0.0234734	0.0534705	-0.438997	0.660663	0.808494	AP4E1
ENSG00000081019.13	962.267	-0.167915	0.0588885	-2.85141	0.00435256	0.0343267	RSBN1
ENSG00000081026.18	1488.07	-0.0304965	0.0679572	-0.448761	0.653604	0.803852	MAGI3
ENSG00000081041.8	182.614	1.12625	0.318552	3.53552	0.000406967	0.00804529	CXCL2
ENSG00000081051.7	0.524561	-0.791343	0.652159	-1.21342	0.224969	NA	AFP
ENSG00000081052.12	114.372	0.0063355	0.129508	0.0489199	0.960983	0.980587	COL4A4
ENSG00000081059.19	323.941	-0.0327025	0.121105	-0.270033	0.787134	0.889619	TCF7
ENSG00000081087.14	755.794	-0.255961	0.0853066	-3.00048	0.00269552	0.0252325	OSTM1
ENSG00000081138.13	5.27134	1.01656	0.45808	2.21919	0.026474	0.10862	CDH7
ENSG00000081148.11	5.98129	-0.290375	0.191547	-1.51595	0.129533	0.300158	IMPG2
ENSG00000081154.11	2335.36	-0.367019	0.0938623	-3.91018	9.22262e-05	0.00334413	PCNP
ENSG00000081177.18	682.295	-0.0474242	0.0533743	-0.888521	0.374261	0.582211	EXD2
ENSG00000081181.7	32.0902	-0.123364	0.247309	-0.498827	0.617901	0.779154	ARG2
ENSG00000081189.15	815.813	-0.10211	0.0993595	-1.02769	0.304098	0.515068	MEF2C
ENSG00000081237.19	1878.05	-0.109092	0.140684	-0.775436	0.438082	0.637943	PTPRC
ENSG00000081248.10	1.74583	-0.126279	0.337853	-0.373769	0.708576	0.841443	CACNA1S
ENSG00000081277.12	16.0571	0.26757	0.18932	1.41332	0.15756	0.339859	PKP1
ENSG00000081307.12	901.204	-0.101249	0.0552435	-1.83278	0.0668357	0.196415	UBA5
ENSG00000081320.10	1949.46	-0.300129	0.117011	-2.56497	0.0103185	0.0589691	STK17B
ENSG00000081377.16	757.378	-0.151782	0.0748587	-2.02758	0.0426028	0.146084	CDC14B
ENSG00000081386.12	269.438	-0.0895746	0.0536641	-1.66917	0.0950833	0.246089	ZNF510
ENSG00000081479.13	0.412465	1.17427	0.997895	1.17675	0.239297	NA	LRP2
ENSG00000081665.13	451.93	-0.218868	0.0641954	-3.40941	0.000651043	0.0105458	ZNF506
ENSG00000081692.12	211.16	0.180436	0.0895036	2.01596	0.0438039	0.148706	JMJD4
ENSG00000081721.11	344.011	-0.0836212	0.0736214	-1.13583	0.256029	0.464886	DUSP12
ENSG00000081760.16	1151.14	0.145569	0.0697566	2.08681	0.0369049	0.133472	AACS
ENSG00000081791.8	1883.66	-0.0340993	0.0391187	-0.871687	0.383379	0.590897	DELE1
ENSG00000081800.8	10.3613	0.290082	0.478935	0.60568	0.544727	0.724116	SLC13A1
ENSG00000081803.15	631.447	0.216916	0.0659599	3.2886	0.00100687	0.0138244	CADPS2
ENSG00000081818.3	38.9453	0.322602	0.128439	2.51171	0.0120146	0.0651664	PCDHB4
ENSG00000081842.17	3.74332	0.462326	0.26451	1.74786	0.0804879	0.220671	PCDHA6
ENSG00000081853.14	14.9316	0.0531643	0.16408	0.324014	0.745927	0.864341	PCDHGA2
ENSG00000081870.11	362.945	-0.30087	0.110426	-2.72462	0.00643748	0.0436259	HSPB11
ENSG00000081913.13	805.966	0.140169	0.0814279	1.72138	0.0851811	0.229164	PHLPP1
ENSG00000081923.13	14631.5	0.042691	0.0678987	0.628746	0.529515	0.711977	ATP8B1
ENSG00000081985.11	38.0515	0.294887	0.159137	1.85304	0.0638769	0.190377	IL12RB2
ENSG00000082014.16	201.771	-0.00239061	0.0792595	-0.0301618	0.975938	0.987679	SMARCD3
ENSG00000082068.8	680.142	-0.0381528	0.0631205	-0.604443	0.545549	0.72483	WDR70
ENSG00000082074.16	765.848	-0.0100213	0.112207	-0.0893114	0.928834	0.964769	FYB1
ENSG00000082126.17	0.903014	-0.492412	0.454847	-1.08259	0.278991	NA	MPP4
ENSG00000082146.12	741.1	-0.330628	0.085288	-3.8766	0.000105926	0.00363905	STRADB
ENSG00000082153.17	2869.32	-0.169271	0.0809918	-2.08997	0.0366203	0.132957	BZW1
ENSG00000082175.14	58.6932	0.0054739	0.152629	0.035864	0.971391	0.985727	PGR
ENSG00000082196.20	158.511	-0.18944	0.109778	-1.72566	0.0844087	0.227703	C1QTNF3
ENSG00000082212.12	2415.3	-0.101368	0.0860685	-1.17776	0.238891	0.445497	ME2
ENSG00000082213.17	716.246	-0.00942879	0.0604517	-0.155972	0.876055	0.937338	C5orf22
ENSG00000082258.12	1238.09	-0.39496	0.0906216	-4.35834	1.31052e-05	0.0011748	CCNT2
ENSG00000082269.16	1657.15	-0.0280917	0.0607765	-0.462213	0.643929	0.797234	FAM135A
ENSG00000082293.12	35.4913	-0.111065	0.218257	-0.50887	0.610843	0.774113	COL19A1
ENSG00000082397.17	1830.16	0.0504779	0.0846607	0.596238	0.551017	0.729323	EPB41L3
ENSG00000082438.15	691.341	0.076802	0.059787	1.28459	0.198934	0.39488	COBLL1
ENSG00000082458.11	2625.1	0.168274	0.0621519	2.70746	0.00677994	0.0451027	DLG3
ENSG00000082482.13	20.4627	0.0234904	0.161222	0.145702	0.884157	0.941576	KCNK2
ENSG00000082497.11	0	NA	NA	NA	NA	NA	SERTAD4
ENSG00000082512.14	657.72	-0.311264	0.078546	-3.96282	7.40703e-05	0.0028892	TRAF5
ENSG00000082515.17	679.856	-0.192574	0.109021	-1.7664	0.0773285	0.215046	MRPL22
ENSG00000082516.8	361.527	-0.0638053	0.0722416	-0.883221	0.377117	0.584604	GEMIN5
ENSG00000082556.10	0.244144	0.629752	1.29005	0.488162	0.625435	NA	OPRK1
ENSG00000082641.15	7913.32	0.170096	0.0793155	2.14454	0.0319894	0.122395	NFE2L1
ENSG00000082684.15	40.2799	0.322595	0.154812	2.08379	0.0371792	0.133984	SEMA5B
ENSG00000082701.15	1529.41	0.0533663	0.055217	0.966483	0.333802	0.544549	GSK3B
ENSG00000082781.11	2179.43	0.204595	0.0762167	2.68439	0.00726623	0.0468718	ITGB5
ENSG00000082805.19	899.1	0.226906	0.116966	1.93993	0.0523883	0.16723	ERC1
ENSG00000082898.16	3430.83	-0.226704	0.0517547	-4.38035	1.18487e-05	0.00113447	XPO1
ENSG00000082929.8	0.232743	0.596722	1.495	0.399144	0.689787	NA	LINC01587
ENSG00000082996.19	1529.24	-0.246746	0.079518	-3.10302	0.00191554	0.0203813	RNF13
ENSG00000083067.22	11.714	0.741212	0.252111	2.94002	0.00328189	0.0285604	TRPM3
ENSG00000083093.9	330.503	-0.0552841	0.0566001	-0.976748	0.328694	0.539107	PALB2
ENSG00000083097.14	865.33	-0.167877	0.0670526	-2.50367	0.0122914	0.0662392	DOP1A
ENSG00000083099.10	1193.69	-0.183701	0.0831507	-2.20926	0.0271566	0.110451	LYRM2
ENSG00000083123.14	1127.92	-0.151896	0.0850345	-1.78629	0.0740524	0.209209	BCKDHB
ENSG00000083168.10	1569.77	0.148499	0.0900391	1.64927	0.099092	0.252732	KAT6A
ENSG00000083223.17	1274.7	-0.0405979	0.0608569	-0.667104	0.504705	0.692844	TUT7
ENSG00000083290.19	289.036	-0.0227613	0.0666064	-0.341728	0.732555	0.856656	ULK2
ENSG00000083307.11	1020.6	0.112719	0.0661532	1.7039	0.0883992	0.234524	GRHL2
ENSG00000083312.17	2821.98	-0.0862219	0.0568487	-1.51669	0.129345	0.299915	TNPO1
ENSG00000083444.16	1279.54	0.233413	0.0829251	2.81475	0.00488154	0.0367199	PLOD1
ENSG00000083454.21	64.1892	-0.353664	0.210853	-1.6773	0.093484	0.243475	P2RX5
ENSG00000083457.11	525.123	-0.00821926	0.117557	-0.0699174	0.944259	0.972073	ITGAE
ENSG00000083520.14	1208.29	-0.0793052	0.0322977	-2.45544	0.014071	0.0722668	DIS3
ENSG00000083535.15	510.273	-0.20862	0.067325	-3.0987	0.00194369	0.0205157	PIBF1
ENSG00000083544.14	602.37	-0.174342	0.0481609	-3.61998	0.00029462	0.00653089	TDRD3
ENSG00000083622.8	3.11776	-0.50625	0.306978	-1.64914	0.0991184	0.252747	NA
ENSG00000083635.7	153.204	0.0664088	0.0704347	0.942843	0.345761	0.556664	NUFIP1
ENSG00000083642.18	872.076	-0.0594676	0.0366822	-1.62116	0.104984	0.262637	PDS5B
ENSG00000083720.12	946.68	0.0568425	0.093767	0.60621	0.544375	0.723988	OXCT1
ENSG00000083750.12	256.281	-0.181161	0.0795541	-2.2772	0.0227741	0.0982478	RRAGB
ENSG00000083782.7	0.455772	1.84242	0.944373	1.95094	0.0510637	NA	EPYC
ENSG00000083799.17	1421.41	0.00189546	0.0583355	0.0324924	0.974079	0.986708	CYLD
ENSG00000083807.9	59.3719	0.0333839	0.12827	0.260262	0.794662	0.894309	SLC27A5
ENSG00000083812.11	202.116	0.267875	0.0697748	3.83914	0.000123465	0.00401015	ZNF324
ENSG00000083814.13	89.3504	-0.247854	0.0977358	-2.53595	0.0112141	0.0621866	ZNF671
ENSG00000083817.8	88.5347	-0.0810769	0.0779511	-1.0401	0.298294	0.509374	ZNF416
ENSG00000083828.15	210.806	-0.30284	0.102516	-2.95407	0.00313617	0.0277383	ZNF586
ENSG00000083838.15	162.302	0.217793	0.0749225	2.90692	0.0036501	0.0305937	ZNF446
ENSG00000083844.10	453.614	-0.0948503	0.0631462	-1.50207	0.133078	0.305318	ZNF264
ENSG00000083845.8	14401.6	-0.0552005	0.162505	-0.339684	0.734094	0.857606	RPS5
ENSG00000083857.13	5996.75	0.0244398	0.12425	0.196699	0.844063	0.921142	FAT1
ENSG00000083896.12	0.099542	-0.254614	1.82846	-0.139251	0.889252	NA	YTHDC1
ENSG00000083937.8	3100.33	-0.150907	0.0856775	-1.76134	0.0781814	0.216463	CHMP2B
ENSG00000084070.11	1449.57	0.221435	0.0871895	2.5397	0.0110949	0.0617559	SMAP2
ENSG00000084072.16	941.424	-0.0370022	0.0751348	-0.492478	0.622382	0.781748	PPIE
ENSG00000084073.8	1946.67	-0.0487058	0.0559714	-0.870191	0.384196	0.591586	ZMPSTE24
ENSG00000084090.13	4391.7	0.0109832	0.0439773	0.249748	0.802782	0.898743	STARD7
ENSG00000084092.6	1014.02	0.0142103	0.0504291	0.281787	0.778107	0.884248	NOA1
ENSG00000084093.16	823.258	-0.170956	0.0573444	-2.98122	0.00287103	0.0261764	REST
ENSG00000084110.10	19.2603	-0.0458825	0.165939	-0.276503	0.782162	0.886766	HAL
ENSG00000084112.14	1126.52	0.109103	0.0849515	1.2843	0.199037	0.395021	SSH1
ENSG00000084207.16	4822.13	0.0540081	0.0698377	0.773337	0.439323	0.639068	GSTP1
ENSG00000084234.17	17661.1	0.0984481	0.0755858	1.30247	0.192756	0.38737	APLP2
ENSG00000084444.13	64.2628	0.390595	0.12625	3.09382	0.00197601	0.0207094	FAM234B
ENSG00000084453.16	0.703339	0.0700783	0.582065	0.120396	0.90417	NA	SLCO1A2
ENSG00000084463.7	1918.67	0.156905	0.0497306	3.1551	0.00160441	0.0183207	WBP11
ENSG00000084623.11	3854.83	0.166002	0.0906612	1.83101	0.0670984	0.19687	EIF3I
ENSG00000084628.9	4.60883	0.353501	0.220899	1.60028	0.109536	0.269773	NKAIN1
ENSG00000084636.17	720.478	0.170513	0.132053	1.29124	0.196619	0.392011	COL16A1
ENSG00000084652.15	1534.89	0.217423	0.0664987	3.26959	0.00107704	0.0143665	TXLNA
ENSG00000084674.14	7.41127	-0.169419	0.460783	-0.367676	0.713115	0.844686	APOB
ENSG00000084676.15	1824.58	0.200925	0.0805783	2.49354	0.0126475	0.0673672	NCOA1
ENSG00000084693.15	601.147	0.00909303	0.0518711	0.175301	0.860843	0.928976	AGBL5
ENSG00000084710.13	46.2659	0.0512072	0.14822	0.345481	0.729733	0.854789	EFR3B
ENSG00000084731.14	101.214	0.217681	0.12139	1.79324	0.0729353	0.207469	KIF3C
ENSG00000084733.10	4687.78	-0.0629567	0.054469	-1.15583	0.247752	0.455657	RAB10
ENSG00000084734.8	1.3853	-0.1474	0.372915	-0.395264	0.692648	0.830421	GCKR
ENSG00000084754.11	8375.79	0.0960069	0.0658187	1.45866	0.144659	0.321871	HADHA
ENSG00000084764.11	523.115	0.0487683	0.119197	0.40914	0.682437	0.823921	MAPRE3
ENSG00000084774.13	761.784	0.220695	0.106463	2.07297	0.0381748	0.136076	CAD
ENSG00000085063.15	4583.13	-0.0673843	0.08071	-0.834895	0.403777	0.609142	CD59
ENSG00000085117.11	811.032	0.24455	0.111248	2.19823	0.0279324	0.112504	CD82
ENSG00000085185.15	264.359	0.238072	0.145328	1.63817	0.101385	0.25643	BCORL1
ENSG00000085224.22	1515.24	-0.0236802	0.0718393	-0.329627	0.741681	0.862051	ATRX
ENSG00000085231.13	0.0132109	-0.245	3.22216	-0.076036	0.93939	NA	AK6
ENSG00000085265.10	76.095	1.16271	0.302446	3.84436	0.000120868	0.00395637	FCN1
ENSG00000085274.15	429.352	-0.391404	0.101457	-3.85785	0.000114387	0.00382887	MYNN
ENSG00000085276.17	2365.51	-0.0263023	0.0626482	-0.419841	0.674602	0.818349	MECOM
ENSG00000085365.17	1170.95	-0.173465	0.0745618	-2.32646	0.0199942	0.0903965	SCAMP1
ENSG00000085377.13	2708.85	0.191726	0.0635034	3.01914	0.00253489	0.0243142	PREP
ENSG00000085382.11	198.429	-0.153534	0.0832491	-1.84427	0.0651441	0.192985	HACE1
ENSG00000085415.15	881.105	-0.117116	0.0654423	-1.78961	0.0735162	0.208417	SEH1L
ENSG00000085433.15	284.905	-0.0263648	0.0773449	-0.340873	0.733199	0.857171	WDR47
ENSG00000085449.14	1908.32	0.0274317	0.0545474	0.502896	0.615037	0.776745	WDFY1
ENSG00000085465.12	62.253	-0.154923	0.10431	-1.48522	0.137485	0.311745	OVGP1
ENSG00000085491.16	0.475731	-0.581116	0.627081	-0.9267	0.354082	NA	SLC25A24
ENSG00000085511.19	718.505	-0.0621613	0.0359088	-1.73109	0.0834358	0.226092	MAP3K4
ENSG00000085514.15	101.708	0.553766	0.161816	3.42219	0.000621192	0.0102733	PILRA
ENSG00000085552.16	1282.24	0.107405	0.124971	0.859438	0.390099	0.596947	IGSF9
ENSG00000085563.14	2938.06	-0.0439282	0.128623	-0.341525	0.732708	0.856681	ABCB1
ENSG00000085644.13	402.622	0.217847	0.083914	2.59607	0.00942963	0.0554463	ZNF213
ENSG00000085662.13	754.657	0.240328	0.107041	2.2452	0.0247552	0.103812	AKR1B1
ENSG00000085719.12	2856.75	-0.146103	0.0727023	-2.0096	0.0444732	0.150291	CPNE3
ENSG00000085721.12	1.57975	0.144905	0.344258	0.420919	0.673815	0.817722	RRN3
ENSG00000085733.15	5348.75	0.259687	0.0772882	3.35999	0.000779463	0.0117266	CTTN
ENSG00000085741.12	116.114	0.216712	0.161225	1.34415	0.178899	0.369012	WNT11
ENSG00000085760.14	1491.63	-0.146612	0.056616	-2.58959	0.00960897	0.0561216	MTIF2
ENSG00000085788.13	847.044	-0.124734	0.0620813	-2.00921	0.0445146	0.15039	DDHD2
ENSG00000085831.15	2046.44	0.319177	0.118923	2.68388	0.00727722	0.0469106	TTC39A
ENSG00000085832.16	1712.57	-0.0641328	0.038058	-1.68513	0.0919628	0.240767	EPS15
ENSG00000085840.12	196.639	0.151677	0.126308	1.20085	0.229807	0.434333	ORC1
ENSG00000085871.8	1761.63	-0.0302838	0.0965082	-0.313795	0.753676	0.869024	MGST2
ENSG00000085872.14	859.58	0.230246	0.087315	2.63696	0.00836538	0.0514124	CHERP
ENSG00000085978.21	0.0457602	-0.0742824	3.22216	-0.0230536	0.981607	NA	ATG16L1
ENSG00000085982.13	820.311	-0.0466953	0.0561545	-0.831551	0.405663	0.610769	USP40
ENSG00000085998.13	1091.74	0.013481	0.0423068	0.318649	0.749993	0.866607	POMGNT1
ENSG00000085999.11	98.0597	-0.0805591	0.113515	-0.709677	0.477904	0.67098	RAD54L
ENSG00000086015.20	3181.38	-0.0481695	0.0901939	-0.534066	0.593296	0.760978	MAST2
ENSG00000086061.15	3076.72	0.0960434	0.0848225	1.13229	0.257514	0.466505	DNAJA1
ENSG00000086062.12	3850.7	0.23659	0.149756	1.57984	0.114144	0.276891	B4GALT1
ENSG00000086065.13	3323.58	-0.286667	0.101091	-2.83572	0.00457225	0.0353733	CHMP5
ENSG00000086102.18	1314.74	0.143342	0.0569838	2.51548	0.011887	0.0647232	NFX1
ENSG00000086159.12	2.39013	1.00357	0.398086	2.52098	0.0117029	0.0639968	AQP6
ENSG00000086189.9	577.606	-0.121001	0.0653058	-1.85284	0.0639058	0.190423	DIMT1
ENSG00000086200.16	485.579	-0.0995761	0.0537999	-1.85086	0.0641897	0.191078	IPO11
ENSG00000086205.17	25.4979	0.0861872	0.183094	0.470726	0.637836	0.792871	FOLH1
ENSG00000086232.12	4383.57	0.0293655	0.0404942	0.725177	0.468343	0.663571	EIF2AK1
ENSG00000086288.11	7.52058	-0.124709	0.210606	-0.592143	0.553755	0.731362	NME8
ENSG00000086289.11	317.462	0.0645559	0.126136	0.511797	0.608793	0.772599	EPDR1
ENSG00000086300.15	174.052	-0.227389	0.142531	-1.59536	0.110631	0.271608	SNX10
ENSG00000086475.14	1041.91	0.0127054	0.039217	0.323977	0.745955	0.864341	SEPHS1
ENSG00000086504.16	831.582	-0.0166597	0.0608936	-0.273587	0.784402	0.887909	MRPL28
ENSG00000086506.2	0.378973	0.0578093	0.722202	0.0800459	0.936201	NA	HBQ1
ENSG00000086544.2	761.377	0.0913999	0.0776722	1.17674	0.2393	0.445962	ITPKC
ENSG00000086548.8	13489.9	0.725176	0.168649	4.29991	1.70864e-05	0.00136892	CEACAM6
ENSG00000086570.12	21.7288	-0.102366	0.217497	-0.470653	0.637888	0.792871	FAT2
ENSG00000086589.11	1153.69	-0.00783988	0.0480871	-0.163035	0.870491	0.934249	RBM22
ENSG00000086598.10	6910.05	-0.106687	0.069814	-1.52816	0.126472	0.295414	TMED2
ENSG00000086619.13	208.048	-0.115832	0.103858	-1.11529	0.264724	0.474964	ERO1B
ENSG00000086666.18	2179.53	-0.346956	0.087226	-3.97767	6.95935e-05	0.0027967	ZFAND6
ENSG00000086696.10	3062.94	-0.339917	0.147201	-2.30921	0.0209319	0.0931344	HSD17B2
ENSG00000086712.12	484.916	-0.24032	0.0593896	-4.0465	5.19891e-05	0.00250391	TXLNG
ENSG00000086717.18	2.24274	1.36897	0.451882	3.02949	0.00244964	0.023736	PPEF1
ENSG00000086730.16	295.165	0.0585728	0.122318	0.478855	0.632042	0.789567	LAT2
ENSG00000086758.15	3692.49	0.0815945	0.114247	0.714196	0.475106	0.668539	HUWE1
ENSG00000086827.8	463.742	0.0111425	0.0521131	0.213813	0.830693	0.913819	ZW10
ENSG00000086848.14	165.154	-0.0430049	0.0488108	-0.881053	0.378289	0.585914	ALG9
ENSG00000086967.9	16.9816	0.122644	0.269702	0.454738	0.649298	0.800779	MYBPC2
ENSG00000086991.12	5.14968	0.593202	0.270621	2.192	0.0283796	0.113595	NOX4
ENSG00000087008.15	443.927	0.197121	0.0692832	2.84515	0.00443912	0.034738	ACOX3
ENSG00000087053.18	899.93	-0.0485248	0.0719362	-0.674553	0.49996	0.68913	MTMR2
ENSG00000087074.7	1741.45	0.143349	0.169665	0.84489	0.398172	0.603851	PPP1R15A
ENSG00000087076.8	74.3086	0.31207	0.127899	2.43998	0.0146882	0.0742413	HSD17B14
ENSG00000087077.13	685.397	0.273145	0.0970033	2.81583	0.00486507	0.0366397	TRIP6
ENSG00000087085.14	428.099	0.503685	0.179345	2.80846	0.00497787	0.0372337	ACHE
ENSG00000087086.14	33870.1	0.0222115	0.0991026	0.224126	0.822659	0.909513	FTL
ENSG00000087087.19	2146.96	0.178848	0.0696765	2.56684	0.010263	0.058768	SRRT
ENSG00000087088.19	1348.17	0.235481	0.0779455	3.0211	0.00251856	0.0242321	BAX
ENSG00000087095.12	705.339	-0.0364289	0.0450535	-0.808571	0.418762	0.621942	NLK
ENSG00000087111.20	1889.42	0.19164	0.0611604	3.1334	0.00172797	0.0190931	PIGS
ENSG00000087116.15	146.028	0.369568	0.161793	2.2842	0.0223595	0.097417	ADAMTS2
ENSG00000087128.9	0.284041	0.0922677	0.859285	0.107377	0.91449	NA	TMPRSS11E
ENSG00000087152.15	1581.74	0.212032	0.0614571	3.45009	0.000560407	0.00964076	ATXN7L3
ENSG00000087157.18	592.901	0.116033	0.0508815	2.28046	0.0225804	0.0978914	PGS1
ENSG00000087191.12	2305.51	0.287147	0.0921718	3.11535	0.00183725	0.0198811	PSMC5
ENSG00000087206.16	551.495	-0.077083	0.049348	-1.56203	0.118281	0.283239	UIMC1
ENSG00000087237.11	25.146	-0.051672	0.220051	-0.234818	0.81435	0.905204	CETP
ENSG00000087245.12	3302.12	0.456882	0.163479	2.79474	0.00519411	0.038121	MMP2
ENSG00000087250.8	38.0679	0.292251	0.195162	1.49748	0.134268	0.307036	MT3
ENSG00000087253.12	688.24	-0.00673191	0.0632972	-0.106354	0.915302	0.95761	LPCAT2
ENSG00000087258.14	184.523	0.349299	0.154684	2.25814	0.0239368	0.101631	GNAO1
ENSG00000087263.16	591.121	0.0513773	0.0517345	0.993096	0.320663	0.531742	OGFOD1
ENSG00000087266.15	1427.88	0.135758	0.0726817	1.86784	0.0617845	0.185936	SH3BP2
ENSG00000087269.15	1023.87	0.188317	0.0806247	2.33572	0.0195057	0.0890374	NOP14
ENSG00000087274.16	5126.31	0.134783	0.0473873	2.84428	0.00445119	0.0348109	ADD1
ENSG00000087299.11	402.953	-0.118886	0.0703522	-1.68987	0.0910532	0.239166	L2HGDH
ENSG00000087301.8	531.077	-0.130909	0.0745952	-1.75493	0.0792713	0.218436	TXNDC16
ENSG00000087302.8	2788.89	-0.0405018	0.0904477	-0.447793	0.654303	0.804238	RTRAF
ENSG00000087303.17	225.065	0.261578	0.166391	1.57206	0.115936	0.279881	NID2
ENSG00000087338.4	1152.55	-0.248176	0.0892105	-2.78192	0.00540392	0.0390298	GMCL1
ENSG00000087365.15	4243.98	0.211959	0.0677042	3.13066	0.00174413	0.0191877	SF3B2
ENSG00000087448.10	600.949	-0.233033	0.0591509	-3.93963	8.16061e-05	0.0030877	KLHL42
ENSG00000087460.24	15362.3	0.200852	0.0576318	3.48508	0.000491989	0.00895507	GNAS
ENSG00000087470.17	1725.54	-0.0510264	0.0373596	-1.36582	0.171996	0.359922	DNM1L
ENSG00000087494.15	19.8947	0.0978279	0.157917	0.619491	0.535593	0.717225	PTHLH
ENSG00000087495.16	36.0851	0.0830922	0.193201	0.430082	0.667136	0.812769	PHACTR3
ENSG00000087502.17	858.303	-0.280603	0.0800022	-3.50744	0.000452446	0.00853171	ERGIC2
ENSG00000087510.6	29.1663	0.123056	0.205615	0.598478	0.549521	0.728184	TFAP2C
ENSG00000087586.17	430.823	-0.0822672	0.0788569	-1.04325	0.296834	0.508326	AURKA
ENSG00000087589.16	65.2855	0.276931	0.161988	1.70958	0.0873444	0.23295	CASS4
ENSG00000087842.10	174.699	0.0973662	0.119723	0.813261	0.416068	0.619451	PIR
ENSG00000087884.14	308.291	-0.0737425	0.0977154	-0.754666	0.450449	0.649244	AAMDC
ENSG00000087903.12	167.848	0.143282	0.150834	0.94993	0.342148	0.552776	RFX2
ENSG00000087995.15	500.034	-0.162293	0.075169	-2.15905	0.0308465	0.119569	METTL2A
ENSG00000088002.11	51.6787	-0.199313	0.23134	-0.861556	0.388932	0.595714	SULT2B1
ENSG00000088035.16	375.912	-0.180817	0.0567614	-3.18556	0.00144473	0.0172065	ALG6
ENSG00000088038.18	82.3838	0.130106	0.131997	0.985678	0.324291	0.535016	CNOT3
ENSG00000088053.11	0	NA	NA	NA	NA	NA	GP6
ENSG00000088179.8	513.165	-0.194058	0.0694499	-2.79422	0.00520257	0.0381336	PTPN4
ENSG00000088205.12	2126.68	0.024496	0.0539621	0.453948	0.649866	0.801048	DDX18
ENSG00000088247.17	3513.79	0.252178	0.0815465	3.09244	0.00198517	0.0207539	KHSRP
ENSG00000088256.8	7263.82	0.187104	0.110546	1.69255	0.0905421	0.23827	GNA11
ENSG00000088280.18	0	NA	NA	NA	NA	NA	ASAP3
ENSG00000088298.12	788.548	-0.0102201	0.0602197	-0.169714	0.865235	0.931562	EDEM2
ENSG00000088305.18	54.6334	-0.120249	0.105808	-1.13649	0.255753	0.464717	DNMT3B
ENSG00000088320.3	28.9712	0.011407	0.126716	0.0900197	0.928272	0.964457	REM1
ENSG00000088325.15	728.306	0.0365101	0.12473	0.292714	0.769741	0.879599	TPX2
ENSG00000088340.15	186.766	0.156997	0.143321	1.09542	0.273331	0.483852	FER1L4
ENSG00000088356.5	349.104	-0.240247	0.101904	-2.35758	0.0183946	0.0858574	PDRG1
ENSG00000088367.21	1492.23	0.00747868	0.0974483	0.0767451	0.938826	0.969786	EPB41L1
ENSG00000088386.16	321.441	0.348878	0.263004	1.32651	0.18467	0.376882	SLC15A1
ENSG00000088387.18	1149.56	0.0705123	0.0966849	0.7293	0.465818	0.661452	DOCK9
ENSG00000088448.14	2095.08	-0.204724	0.0698001	-2.93301	0.00335697	0.0289739	ANKRD10
ENSG00000088451.10	370.67	-0.421233	0.114093	-3.69201	0.000222491	0.00544617	TGDS
ENSG00000088538.12	18.6652	0.070123	0.20648	0.339612	0.734149	0.857606	DOCK3
ENSG00000088543.14	75.7518	0.00833627	0.0856391	0.0973418	0.922455	0.96071	C3orf18
ENSG00000088682.13	2578.55	-0.0657475	0.0598711	-1.09815	0.272139	0.482606	COQ9
ENSG00000088726.15	0.305019	0.381248	0.775186	0.491814	0.622851	NA	TMEM40
ENSG00000088727.12	140.117	-0.0210625	0.0806756	-0.261076	0.794034	0.893722	KIF9
ENSG00000088756.12	100.446	0.174857	0.126747	1.37957	0.167719	0.354411	ARHGAP28
ENSG00000088766.11	1710.43	-0.241638	0.0814727	-2.96587	0.00301828	0.0270114	CRLS1
ENSG00000088782.4	0.140539	0.995509	3.22174	0.308997	0.757324	NA	DEFB127
ENSG00000088808.17	1125.45	0.184658	0.0696108	2.65272	0.00798462	0.0498906	PPP1R13B
ENSG00000088812.17	1382.55	0.203828	0.0815935	2.49809	0.0124866	0.0668484	ATRN
ENSG00000088826.17	93.8386	0.336148	0.157268	2.13742	0.032564	0.123693	SMOX
ENSG00000088827.12	534.677	0.320514	0.182811	1.75325	0.0795594	0.218985	SIGLEC1
ENSG00000088832.16	5369.32	0.136372	0.0785495	1.73613	0.0825414	0.224303	FKBP1A
ENSG00000088833.17	1615.49	0.154375	0.056368	2.73869	0.00616842	0.0424718	NSFL1C
ENSG00000088836.13	15.3563	0.119485	0.163988	0.728622	0.466233	0.661884	SLC4A11
ENSG00000088854.12	312.229	0.0701024	0.0841806	0.832762	0.404979	0.610067	C20orf194
ENSG00000088876.11	189.088	-0.0373597	0.0641632	-0.582261	0.560391	0.73671	ZNF343
ENSG00000088881.20	101.865	0.319649	0.0993832	3.21633	0.00129843	0.0160664	EBF4
ENSG00000088882.7	72.6325	0.401862	0.247653	1.62268	0.104657	0.262027	CPXM1
ENSG00000088888.17	4045.93	0.143219	0.0939106	1.52506	0.127244	0.296618	MAVS
ENSG00000088899.15	224.135	0.191731	0.106247	1.80458	0.0711407	0.204499	LZTS3
ENSG00000088926.13	5.51452	0.897506	0.320077	2.80403	0.00504675	0.0374744	F11
ENSG00000088930.7	1969.16	0.00888604	0.0588502	0.150994	0.87998	0.939706	XRN2
ENSG00000088970.15	300.647	-0.210914	0.0757812	-2.7832	0.0053826	0.0389675	KIZ
ENSG00000088986.10	4152.9	-0.0744268	0.0852731	-0.872805	0.38277	0.590332	DYNLL1
ENSG00000088992.17	56.5744	0.131979	0.106134	1.24351	0.213679	0.41371	TESC
ENSG00000089006.16	3277.56	-0.131538	0.054543	-2.41163	0.0158814	0.0780674	SNX5
ENSG00000089009.15	7482.62	-0.190955	0.0853353	-2.23771	0.0252402	0.10527	RPL6
ENSG00000089012.14	80.0441	0.11125	0.133962	0.830458	0.40628	0.611224	SIRPG
ENSG00000089022.13	1230.1	-0.0604726	0.0529289	-1.14253	0.253236	0.462071	MAPKAPK5
ENSG00000089041.16	119.031	0.269531	0.123755	2.17793	0.0294109	0.115921	P2RX7
ENSG00000089048.14	505.62	-0.0718641	0.0655047	-1.09708	0.272605	0.482986	ESF1
ENSG00000089050.15	549.339	-0.132754	0.082298	-1.61308	0.106726	0.265286	RBBP9
ENSG00000089053.12	3314.97	-0.114173	0.0568539	-2.00818	0.0446246	0.15056	ANAPC5
ENSG00000089057.14	590.896	0.228248	0.106237	2.14848	0.0316754	0.121544	SLC23A2
ENSG00000089060.11	1062.9	0.150742	0.070418	2.14067	0.0323005	0.123026	SLC8B1
ENSG00000089063.14	2514.95	-0.250775	0.0795869	-3.15095	0.00162738	0.0184835	TMEM230
ENSG00000089091.16	62.7771	-0.104654	0.0872017	-1.20013	0.230088	0.434668	DZANK1
ENSG00000089094.18	598.16	0.143992	0.064035	2.24864	0.0245354	0.103326	KDM2B
ENSG00000089101.17	1.98513	0.275248	0.310095	0.887622	0.374744	0.582418	CFAP61
ENSG00000089116.3	0.557664	1.89014	0.768571	2.4593	0.0139209	NA	LHX5
ENSG00000089123.15	283.487	-0.113167	0.0675482	-1.67535	0.0938653	0.244032	TASP1
ENSG00000089127.12	2973.42	0.135078	0.112504	1.20065	0.229885	0.434415	OAS1
ENSG00000089154.10	2345.33	0.19594	0.0902033	2.1722	0.0298405	0.116959	GCN1
ENSG00000089157.15	33386.8	-0.11272	0.133993	-0.841243	0.400212	0.605796	RPLP0
ENSG00000089159.16	3353.7	0.223563	0.0693481	3.22378	0.0012651	0.0157899	PXN
ENSG00000089163.4	19.7784	-0.391456	0.153328	-2.55306	0.0106782	0.0602417	SIRT4
ENSG00000089169.14	8.84962	0.577029	0.292872	1.97024	0.0488103	0.160248	RPH3A
ENSG00000089177.18	1974.67	0.0234459	0.0818492	0.286453	0.774531	0.882357	KIF16B
ENSG00000089195.14	399.055	0.0305951	0.0694257	0.440689	0.659438	0.807746	TRMT6
ENSG00000089199.9	477.408	0.652218	0.246045	2.65081	0.00802993	0.0500745	CHGB
ENSG00000089220.4	5591.9	0.108088	0.0820121	1.31795	0.187519	0.380359	PEBP1
ENSG00000089225.19	0.098353	-0.314725	1.83064	-0.171921	0.8635	NA	TBX5
ENSG00000089234.15	663.19	0.0219435	0.0432671	0.507162	0.612041	0.774622	BRAP
ENSG00000089248.6	3945.43	0.106136	0.0621555	1.70759	0.0877122	0.233464	ERP29
ENSG00000089250.18	7.9086	0.431127	0.432874	0.995965	0.319267	0.530447	NOS1
ENSG00000089280.18	4371.48	0.18143	0.0698478	2.59751	0.00939034	0.0552797	FUS
ENSG00000089289.15	2257.52	-0.190455	0.0842028	-2.26186	0.0237059	0.100939	IGBP1
ENSG00000089327.14	628.212	0.406387	0.132773	3.06077	0.00220766	0.0221883	FXYD5
ENSG00000089335.20	685.327	-0.475481	0.10118	-4.69935	2.6099e-06	0.000539886	ZNF302
ENSG00000089351.14	734.313	0.107736	0.0846928	1.27208	0.203346	0.400674	GRAMD1A
ENSG00000089356.18	5695.44	-0.337489	0.142402	-2.36998	0.017789	0.0839771	FXYD3
ENSG00000089472.16	8286.54	-0.0571226	0.0695587	-0.821215	0.411524	0.615992	HEPH
ENSG00000089486.16	23.9242	0.262064	0.12827	2.04306	0.041046	0.142961	CDIP1
ENSG00000089505.17	20.3787	0.0874299	0.108071	0.809008	0.418511	0.62173	CMTM1
ENSG00000089558.8	4.90418	0.524667	0.281265	1.86538	0.0621278	0.186702	KCNH4
ENSG00000089597.17	7215.7	0.299043	0.0938181	3.18747	0.00143522	0.0171418	GANAB
ENSG00000089639.10	942.238	0.21714	0.0707932	3.06724	0.00216046	0.0219305	GMIP
ENSG00000089682.16	363.142	-0.120002	0.0585365	-2.05004	0.0403609	0.14149	RBM41
ENSG00000089685.14	518.783	0.0121073	0.169061	0.0716149	0.942908	0.971511	BIRC5
ENSG00000089692.8	156.546	0.739851	0.178491	4.14503	3.39762e-05	0.00194938	LAG3
ENSG00000089693.10	3437.49	0.213858	0.0588413	3.63448	0.000278541	0.0062596	MLF2
ENSG00000089723.9	0	NA	NA	NA	NA	NA	OTUB2
ENSG00000089737.16	0	NA	NA	NA	NA	NA	DDX24
ENSG00000089775.11	239.997	-0.262048	0.0746877	-3.50858	0.000450505	0.0085308	ZBTB25
ENSG00000089818.17	1143.94	-0.0600083	0.0510228	-1.17611	0.239552	0.446263	NECAP1
ENSG00000089820.15	1052.38	0.276039	0.13271	2.08003	0.0375232	0.13482	ARHGAP4
ENSG00000089847.12	52.5883	0.0431723	0.164986	0.261672	0.793574	0.893523	ANKRD24
ENSG00000089876.11	2261.42	-0.0320259	0.0571861	-0.560029	0.575459	0.747743	DHX32
ENSG00000089902.9	1297.74	0.0370681	0.0785173	0.472101	0.636855	0.792338	RCOR1
ENSG00000089916.17	754.802	-0.101414	0.0652192	-1.55497	0.119953	0.285617	GPATCH2L
ENSG00000090006.17	5902.95	0.489153	0.147326	3.32022	0.00089948	0.0129125	LTBP4
ENSG00000090013.10	1340.87	0.214934	0.0897942	2.39363	0.0166827	0.080409	BLVRB
ENSG00000090020.10	2343.26	0.333256	0.134002	2.48694	0.0128847	0.0682309	SLC9A1
ENSG00000090054.14	2505.49	-0.139507	0.0551627	-2.52901	0.0114386	0.0630986	SPTLC1
ENSG00000090060.17	5197.39	-0.101642	0.034443	-2.95104	0.00316707	0.0278507	PAPOLA
ENSG00000090061.17	324.41	0.0649826	0.0907171	0.716322	0.473793	0.6677	CCNK
ENSG00000090097.21	423.451	0.203943	0.0872873	2.33646	0.0194674	0.0889918	PCBP4
ENSG00000090104.11	1344.29	-0.191063	0.255362	-0.748204	0.454337	0.652254	RGS1
ENSG00000090238.11	946.348	-0.0785786	0.0907576	-0.865808	0.386596	0.593904	YPEL3
ENSG00000090263.15	1433.26	-0.25919	0.114413	-2.2654	0.0234884	0.100369	MRPS33
ENSG00000090266.12	2570.78	0.0915674	0.141312	0.647978	0.516999	0.702205	NDUFB2
ENSG00000090273.13	1619.52	0.105941	0.0685828	1.54471	0.122416	0.288972	NUDC
ENSG00000090316.15	2071.77	0.0910352	0.0392429	2.31979	0.0203525	0.0914197	MAEA
ENSG00000090339.8	486.468	0.645272	0.146456	4.4059	1.05346e-05	0.00107637	ICAM1
ENSG00000090372.14	1954.17	0.291374	0.0729447	3.99445	6.48455e-05	0.00272297	STRN4
ENSG00000090376.10	256.062	0.202421	0.127877	1.58294	0.113436	0.275876	IRAK3
ENSG00000090382.6	6942.06	0.162203	0.182746	0.887587	0.374763	0.582418	LYZ
ENSG00000090402.7	2746.96	-0.225553	0.196316	-1.14893	0.250585	0.458627	SI
ENSG00000090432.6	954.609	0.147101	0.0536044	2.7442	0.00606587	0.042033	MUL1
ENSG00000090447.11	217.748	0.0604205	0.083959	0.719643	0.471745	0.666328	TFAP4
ENSG00000090470.14	498.263	0.0035147	0.0494243	0.0711126	0.943308	0.971724	PDCD7
ENSG00000090487.10	1737.43	-0.00956605	0.0504879	-0.189472	0.849723	0.923415	SPG21
ENSG00000090512.11	11.7578	0.992103	0.461045	2.15186	0.0314086	0.120943	FETUB
ENSG00000090520.11	1303.88	0.360535	0.114265	3.15526	0.00160356	0.01832	DNAJB11
ENSG00000090530.9	866.682	0.323624	0.204763	1.58048	0.113997	0.276647	P3H2
ENSG00000090534.19	4.71394	0.427937	0.235356	1.81826	0.0690252	0.20039	THPO
ENSG00000090539.15	95.0967	0.333879	0.130197	2.5644	0.0103353	0.0590119	CHRD
ENSG00000090554.12	42.3257	0.519169	0.152686	3.40024	0.000673273	0.010754	FLT3LG
ENSG00000090565.15	7.35253	-0.367538	0.216268	-1.69945	0.0892337	0.236058	RAB11FIP3
ENSG00000090581.9	1156.03	0.10968	0.0577864	1.89802	0.0576933	0.178061	GNPTG
ENSG00000090612.20	436.394	-0.231525	0.0510678	-4.53368	5.79636e-06	0.000831152	ZNF268
ENSG00000090615.14	2922.53	0.182975	0.0934583	1.95782	0.0502511	0.163143	GOLGA3
ENSG00000090621.13	2532.8	0.129957	0.0908076	1.43113	0.152394	0.332925	PABPC4
ENSG00000090659.17	632.786	0.449044	0.203617	2.20534	0.0274304	0.111099	CD209
ENSG00000090661.11	148.674	-0.0710489	0.112027	-0.634209	0.525944	0.708954	CERS4
ENSG00000090674.15	492.196	0.203333	0.0679271	2.9934	0.00275888	0.0255335	MCOLN1
ENSG00000090686.15	1454.75	-0.0603938	0.0334803	-1.80386	0.0712534	0.204664	USP48
ENSG00000090776.5	2442.9	0.199929	0.0858834	2.32791	0.0199168	0.090176	EFNB1
ENSG00000090857.13	906.963	0.138594	0.123927	1.11835	0.263418	0.47363	PDPR
ENSG00000090861.15	1814.7	0.330012	0.0964882	3.42023	0.000625687	0.0103206	AARS1
ENSG00000090863.11	3485.6	0.229979	0.0956813	2.40359	0.0162348	0.0791726	GLG1
ENSG00000090889.11	331.691	0.038967	0.116376	0.334837	0.737748	0.860019	KIF4A
ENSG00000090905.18	1158.92	-0.0021726	0.0712648	-0.0304863	0.975679	0.987587	TNRC6A
ENSG00000090924.14	303.834	0.251995	0.131327	1.91884	0.0550045	0.172377	PLEKHG2
ENSG00000090932.10	2.60398	0.408228	0.309864	1.31744	0.18769	0.380553	DLL3
ENSG00000090971.4	72.2169	0.362522	0.138073	2.62559	0.00864995	0.0525894	NAT14
ENSG00000090975.12	447.675	0.0938111	0.112879	0.831078	0.40593	0.610882	PITPNM2
ENSG00000090989.17	1394.6	-0.228328	0.0472514	-4.83218	1.35045e-06	0.000362262	EXOC1
ENSG00000091009.7	493.537	-0.130226	0.0476678	-2.73195	0.00629611	0.042933	RBM27
ENSG00000091010.5	1.41032	0.696334	0.43982	1.58322	0.11337	0.275853	POU4F3
ENSG00000091039.16	1129.67	-0.151232	0.0979285	-1.54431	0.122514	0.289097	OSBPL8
ENSG00000091073.19	353.019	0.222629	0.105202	2.11621	0.034327	0.12758	DTX2
ENSG00000091106.18	46.001	0.0846133	0.145702	0.580727	0.561425	0.737578	NLRC4
ENSG00000091127.13	328.99	0.0762311	0.0924409	0.824647	0.409572	0.614236	PUS7
ENSG00000091128.12	4.21219	-0.103852	0.227583	-0.456326	0.648155	0.800112	LAMB4
ENSG00000091129.19	46.4288	-0.0872656	0.17297	-0.504512	0.613901	0.775776	NRCAM
ENSG00000091136.13	4298.49	0.182897	0.100382	1.82202	0.0684518	0.199197	LAMB1
ENSG00000091137.12	19.1447	0.398722	0.206146	1.93418	0.0530914	0.168494	SLC26A4
ENSG00000091138.12	80974.4	-0.110342	0.148574	-0.742675	0.457678	0.654564	SLC26A3
ENSG00000091140.13	4289.94	-0.0991766	0.0579885	-1.71028	0.0872138	0.232789	DLD
ENSG00000091157.13	626.246	0.16634	0.0603864	2.7546	0.00587643	0.0411382	WDR7
ENSG00000091164.12	1549.64	-0.122754	0.0896544	-1.36919	0.170939	0.358364	TXNL1
ENSG00000091181.19	23.9784	0.210778	0.228883	0.920895	0.357105	0.567201	IL5RA
ENSG00000091262.15	29.4894	0.123492	0.172581	0.715559	0.474264	0.667971	ABCC6
ENSG00000091317.7	3278.02	-0.100987	0.080216	-1.25895	0.20805	0.406576	CMTM6
ENSG00000091409.14	8078.9	0.102374	0.083192	1.23057	0.218483	0.419807	ITGA6
ENSG00000091428.17	70.3264	-0.036245	0.10597	-0.34203	0.732328	0.85647	RAPGEF4
ENSG00000091436.16	763.754	-0.0389973	0.115185	-0.338564	0.734939	0.858131	MAP3K20
ENSG00000091482.6	0.550495	1.09152	1.21204	0.900562	0.367821	NA	SMPX
ENSG00000091483.6	3009.34	0.133895	0.0714908	1.87291	0.0610813	0.184656	FH
ENSG00000091490.10	5687.2	0.157187	0.0762424	2.06167	0.0392391	0.138674	SEL1L3
ENSG00000091513.15	19.9962	0.339642	0.232554	1.46049	0.144156	0.321242	TF
ENSG00000091527.15	3802.24	0.20249	0.0834225	2.42728	0.0152125	0.0759479	CDV3
ENSG00000091536.17	22.0455	0.233243	0.187645	1.243	0.213867	0.41391	MYO15A
ENSG00000091542.8	1561.67	0.146351	0.062371	2.34645	0.0189531	0.0875401	ALKBH5
ENSG00000091583.10	18.6408	0.167065	0.172392	0.969103	0.332494	0.543011	APOH
ENSG00000091592.15	547.233	-0.027175	0.0961125	-0.282742	0.777375	0.883958	NLRP1
ENSG00000091622.15	806.24	0.118643	0.108798	1.09049	0.275497	0.486401	PITPNM3
ENSG00000091640.7	1058.03	-0.0427565	0.0697867	-0.612674	0.540092	0.721028	SPAG7
ENSG00000091651.8	134.089	-0.256379	0.125464	-2.04345	0.0410083	0.142886	ORC6
ENSG00000091656.16	17.6818	0.150937	0.254638	0.592751	0.553348	0.731028	ZFHX4
ENSG00000091664.8	0.0494631	-0.309919	3.22216	-0.0961838	0.923375	NA	SLC17A6
ENSG00000091704.9	0.336188	-1.1689	0.948683	-1.23213	0.217902	NA	CPA1
ENSG00000091732.16	229.616	-0.0421278	0.066295	-0.63546	0.525128	0.708547	ZC3HC1
ENSG00000091831.23	43.2967	0.213187	0.159083	1.3401	0.180214	0.370815	ESR1
ENSG00000091844.7	44.79	-0.17222	0.140305	-1.22747	0.219646	0.421345	RGS17
ENSG00000091879.13	63.7975	0.0764633	0.127953	0.597587	0.550115	0.728763	ANGPT2
ENSG00000091947.9	737.915	-0.0858341	0.0863592	-0.993919	0.320262	0.531426	TMEM101
ENSG00000091972.18	212.084	-0.466912	0.105889	-4.40943	1.03645e-05	0.00107637	CD200
ENSG00000091986.15	1886.79	0.0883848	0.171186	0.516309	0.605639	0.770155	CCDC80
ENSG00000092009.10	65.2046	0.161544	0.225804	0.715419	0.47435	0.667971	CMA1
ENSG00000092010.14	0	NA	NA	NA	NA	NA	PSME1
ENSG00000092020.10	692.011	-0.249032	0.0936794	-2.65835	0.00785253	0.0493585	PPP2R3C
ENSG00000092036.18	689.389	-0.263437	0.104814	-2.51337	0.0119584	0.064975	HAUS4
ENSG00000092051.16	25.9326	-0.047289	0.146062	-0.323759	0.74612	0.864428	JPH4
ENSG00000092054.12	1.56319	0.141939	0.334148	0.424779	0.670998	0.815596	MYH7
ENSG00000092067.5	13.8338	0.100704	0.307981	0.326983	0.743681	0.86285	CEBPE
ENSG00000092068.19	914.246	0.26929	0.111294	2.41963	0.0155362	0.077061	SLC7A8
ENSG00000092094.10	757.854	-0.199683	0.0657524	-3.0369	0.00239026	0.0233087	OSGEP
ENSG00000092096.16	184.661	0.267898	0.134022	1.9989	0.0456189	0.15267	SLC22A17
ENSG00000092098.16	0	NA	NA	NA	NA	NA	RNF31
ENSG00000092108.20	1525.1	-0.132912	0.0592015	-2.24508	0.024763	0.103812	SCFD1
ENSG00000092140.15	438.304	-0.333898	0.0861683	-3.87496	0.000106643	0.00365177	G2E3
ENSG00000092148.12	3389.22	-0.000648955	0.0752712	-0.00862155	0.993121	0.996248	HECTD1
ENSG00000092199.17	7961.4	-0.0529195	0.0588642	-0.89901	0.368647	0.577287	HNRNPC
ENSG00000092200.12	20.4312	0.0461393	0.124659	0.370123	0.711291	0.843436	RPGRIP1
ENSG00000092201.9	2705.85	0.097088	0.0723561	1.34181	0.179659	0.370156	SUPT16H
ENSG00000092203.13	1866.71	0.107477	0.035772	3.00449	0.00266022	0.0249849	TOX4
ENSG00000092208.17	193.169	-0.412855	0.121677	-3.39304	0.000691223	0.0109	GEMIN2
ENSG00000092295.11	0	NA	NA	NA	NA	NA	TGM1
ENSG00000092330.16	0.00642414	-0.0694744	3.22216	-0.0215614	0.982798	NA	TINF2
ENSG00000092345.13	2.64003	-0.147386	0.443772	-0.332122	0.739797	0.861052	DAZL
ENSG00000092377.13	4.25259	0.522239	0.453286	1.15212	0.249273	0.457155	TBL1Y
ENSG00000092421.16	2401.42	0.0163891	0.0860642	0.190429	0.848973	0.922931	SEMA6A
ENSG00000092439.14	2035.19	-0.209572	0.0703199	-2.98026	0.00288006	0.0262052	TRPM7
ENSG00000092445.11	63.0547	0.141463	0.122991	1.15019	0.250065	0.458142	TYRO3
ENSG00000092470.11	227.491	-0.0474097	0.102506	-0.462506	0.643719	0.797131	WDR76
ENSG00000092529.23	50.0025	-0.351922	0.17361	-2.02708	0.0426541	0.146219	CAPN3
ENSG00000092531.9	1678.51	-0.122677	0.0642632	-1.90897	0.056266	0.175268	SNAP23
ENSG00000092607.14	3.15849	1.24927	0.337102	3.70591	0.000210631	0.00531569	TBX15
ENSG00000092621.12	163.02	0.386452	0.141915	2.72313	0.00646671	0.0437183	PHGDH
ENSG00000092758.17	133.49	-0.0516301	0.11068	-0.46648	0.640872	0.794866	COL9A3
ENSG00000092820.17	12861.3	0.271492	0.103456	2.62423	0.00868447	0.0527231	EZR
ENSG00000092841.18	30243.7	-0.0185371	0.1385	-0.133842	0.893527	0.94553	MYL6
ENSG00000092847.11	891.252	0.157724	0.079988	1.97184	0.0486277	0.159816	AGO1
ENSG00000092850.11	3.46021	-0.341598	0.318	-1.07421	0.28273	0.494131	TEKT2
ENSG00000092853.13	114.471	0.123035	0.169839	0.724425	0.468805	0.66393	CLSPN
ENSG00000092871.16	1092.24	0.100317	0.0917418	1.09347	0.274186	0.484738	RFFL
ENSG00000092929.11	866.493	0.432853	0.125479	3.4496	0.000561428	0.00964732	UNC13D
ENSG00000092931.11	816.479	-0.0345349	0.042932	-0.80441	0.42116	0.623684	MFSD11
ENSG00000092964.17	806.719	0.275151	0.10246	2.68546	0.00724303	0.0468218	DPYSL2
ENSG00000092969.11	21.8111	0.278966	0.183378	1.52126	0.128193	0.297902	TGFB2
ENSG00000092978.10	318.834	-0.138973	0.0652685	-2.12925	0.033234	0.125052	GPATCH2
ENSG00000093000.18	1649.08	-0.0204749	0.0606018	-0.337859	0.73547	0.85855	NUP50
ENSG00000093009.9	197.264	0.110415	0.149911	0.736535	0.461405	0.657843	CDC45
ENSG00000093010.13	1204.27	0.153678	0.0626231	2.45401	0.0141272	0.0724575	COMT
ENSG00000093072.16	1528.84	0.5137	0.17084	3.00692	0.00263912	0.0248985	ADA2
ENSG00000093100.13	5.7875	-0.23167	0.187182	-1.23767	0.215839	0.416669	NA
ENSG00000093134.14	3.59634	0.375047	0.402968	0.930711	0.352003	0.56214	VNN3
[truncated: 56,723 more rows]

## Sheet: Table S2
Table S2. Differential expression analysis result of protein-coding and noncoding genes in tumor-derived transcriptome
ENSG ID	baseMean	log2FoldChange	lfcSE	stat	pvalue	padj	Gene.symbol
ENSG00000000003.14	4189.57	-0.098931	0.212794	-0.464915	0.641992	0.824021	TSPAN6
ENSG00000000005.5	45.7807	-0.470503	0.489626	-0.960942	0.336581	0.595629	TNMD
ENSG00000000419.12	1980.3	-0.340945	0.159475	-2.13792	0.0325234	0.161896	DPM1
ENSG00000000457.13	559.145	-0.115748	0.0937183	-1.23507	0.216806	0.468519	SCYL3
ENSG00000000460.16	334.558	-0.218823	0.142598	-1.53455	0.124895	0.342977	C1orf112
ENSG00000000938.12	323.329	0.15726	0.258996	0.607192	0.543724	0.762071	FGR
ENSG00000000971.15	1295.82	0.25313	0.212647	1.19037	0.233899	0.487814	CFH
ENSG00000001036.13	2414.98	-0.0477209	0.0969606	-0.492168	0.622601	0.812007	FUCA2
ENSG00000001084.12	1485.89	0.0452306	0.0963841	0.469275	0.638873	0.822276	GCLC
ENSG00000001167.14	1029.19	0.128035	0.105084	1.21841	0.223069	0.476103	NFYA
ENSG00000001460.17	220.058	0.0351843	0.123475	0.284951	0.775681	0.899066	STPG1
ENSG00000001461.16	1024.94	0.0827538	0.114066	0.725489	0.468152	0.705623	NIPAL3
ENSG00000001497.16	1662.56	0.027624	0.120926	0.228437	0.819307	0.919255	LAS1L
ENSG00000001561.6	916.726	-0.36963	0.147741	-2.50189	0.0123533	0.0944882	ENPP4
ENSG00000001617.11	973.176	0.28255	0.205914	1.37217	0.170009	0.408695	SEMA3F
ENSG00000001626.15	6690.97	-0.366877	0.30311	-1.21038	0.226134	0.478989	CFTR
ENSG00000001629.9	1883.76	-0.103207	0.0853235	-1.2096	0.226434	0.479131	ANKIB1
ENSG00000001630.16	366.684	0.140025	0.16043	0.872813	0.382765	0.636465	CYP51A1
ENSG00000001631.15	427.164	-0.138116	0.0972232	-1.4206	0.155432	0.38791	KRIT1
ENSG00000002016.17	238.525	-0.237316	0.103178	-2.30006	0.0214449	0.128069	RAD52
ENSG00000002079.14	11.3	-0.0835071	0.236359	-0.353306	0.723859	0.871216	MYH16
ENSG00000002330.13	606.374	0.0169595	0.0993673	0.170675	0.86448	0.940616	BAD
ENSG00000002549.12	3524.3	-0.373464	0.150389	-2.48331	0.0130166	0.0976114	LAP3
ENSG00000002586.19	0.225696	0.0903123	0.965372	0.0935519	0.925465	NA	CD99
ENSG00000002586.19_PAR_Y	0.0247239	-0.292008	3.22216	-0.0906249	0.927791	NA	CD99
ENSG00000002587.9	317.5	-0.186785	0.17676	-1.05671	0.290643	0.55103	HS3ST1
ENSG00000002726.20	2938.58	0.35731	0.219866	1.62513	0.104135	0.310949	AOC1
ENSG00000002745.12	6.61285	-0.102306	0.531628	-0.19244	0.847398	0.932202	WNT16
ENSG00000002746.14	57.1273	0.89837	0.257408	3.49006	0.000482908	0.018857	HECW1
ENSG00000002822.15	611.868	0.234437	0.119651	1.95935	0.0500721	0.207011	MAD1L1
ENSG00000002834.17	8210.99	0.189018	0.110513	1.71037	0.0871972	0.28136	LASP1
ENSG00000002919.14	643.015	-0.185373	0.102049	-1.8165	0.0692935	0.246613	SNX11
ENSG00000002933.8	4653.98	-0.0732658	0.205275	-0.356915	0.721155	0.869818	TMEM176A
ENSG00000003056.7	2577.3	-0.0764693	0.0805125	-0.949782	0.342223	0.600781	M6PR
ENSG00000003096.14	161.198	0.0477476	0.395797	0.120637	0.903979	0.959962	KLHL13
ENSG00000003137.8	72.1603	0.801364	0.284117	2.82054	0.00479431	0.0574828	CYP26B1
ENSG00000003147.18	1875.21	0.0237348	0.172299	0.137753	0.890436	0.953729	ICA1
ENSG00000003249.13	437.285	0.200361	0.225233	0.889576	0.373694	0.629408	DBNDD1
ENSG00000003393.14	656.287	-0.0438597	0.0892187	-0.491598	0.623004	0.812142	ALS2
ENSG00000003400.14	878.117	-0.307015	0.169403	-1.81234	0.0699343	0.247891	CASP10
ENSG00000003402.19	3138.26	0.0891159	0.0845991	1.05339	0.292162	0.55252	CFLAR
ENSG00000003436.15	516.298	0.384344	0.213547	1.79981	0.0718905	0.252147	TFPI
ENSG00000003509.15	448.922	-0.213313	0.0915751	-2.32938	0.0198388	0.122686	NDUFAF7
ENSG00000003756.16	1980.85	0.0205118	0.0881799	0.232613	0.816062	0.918102	RBM5
ENSG00000003987.13	21.2864	-0.110586	0.1736	-0.637012	0.524117	0.749055	MTMR7
ENSG00000003989.17	179.259	0.430169	0.31297	1.37447	0.169295	0.407618	SLC7A2
ENSG00000004059.10	3556.42	-0.214819	0.0971891	-2.21032	0.0270832	0.145847	ARF5
ENSG00000004139.13	207.921	0.123118	0.120401	1.02257	0.306511	0.5665	SARM1
ENSG00000004142.11	3208.02	-0.110749	0.0942304	-1.1753	0.239873	0.494241	POLDIP2
ENSG00000004399.12	2142.05	0.420774	0.18706	2.24941	0.0244866	0.13769	PLXND1
ENSG00000004455.16	3640.28	-0.392004	0.117748	-3.32917	0.000871064	0.0246347	AK2
ENSG00000004468.12	297.628	-0.0296545	0.323109	-0.0917786	0.926874	0.970364	CD38
ENSG00000004478.7	5416.51	-0.28413	0.136712	-2.07831	0.037681	0.177097	FKBP4
ENSG00000004487.16	3333.66	-0.0841612	0.11242	-0.748634	0.454078	0.694983	KDM1A
ENSG00000004534.14	2214.9	0.0929841	0.113602	0.818508	0.413067	0.660945	RBM6
ENSG00000004660.14	361.93	-0.0480965	0.120659	-0.398615	0.690177	0.852522	CAMKK1
ENSG00000004700.15	1020.02	-0.0157878	0.102092	-0.154642	0.877103	0.94796	RECQL
ENSG00000004766.16	906.231	-0.31013	0.107968	-2.87242	0.00407336	0.0521539	VPS50
ENSG00000004776.12	201.822	0.72317	0.340767	2.12219	0.0338221	0.165872	HSPB6
ENSG00000004777.18	203.652	0.33207	0.192147	1.72821	0.0839507	0.274927	ARHGAP33
ENSG00000004779.9	2166.31	-0.53322	0.159976	-3.33314	0.00085873	0.0245488	NDUFAB1
ENSG00000004799.7	488.028	0.336545	0.25899	1.29945	0.193789	0.441389	PDK4
ENSG00000004809.13	5.27214	0.668372	0.347092	1.92563	0.0541501	0.215397	SLC22A16
ENSG00000004838.13	13.3821	0.117739	0.204171	0.576668	0.564164	0.775945	ZMYND10
ENSG00000004846.16	2.70907	1.07614	0.446967	2.40765	0.0160555	NA	ABCB5
ENSG00000004848.7	13.0047	0.707166	0.648865	1.08985	0.275779	0.536497	ARX
ENSG00000004864.13	1253.77	-0.121014	0.119503	-1.01265	0.311228	0.57176	SLC25A13
ENSG00000004866.20	770.452	-0.130697	0.0814951	-1.60374	0.108772	0.317773	ST7
ENSG00000004897.11	1698.21	-0.0740268	0.0863328	-0.857458	0.391192	0.642877	CDC27
ENSG00000004939.14	0.550478	0.929261	0.714829	1.29998	0.193609	NA	SLC4A1
ENSG00000004948.14	4.54939	-0.205487	0.321902	-0.638354	0.523243	NA	CALCR
ENSG00000004961.14	1120.97	-0.390671	0.126035	-3.09969	0.0019372	0.0362504	HCCS
ENSG00000004975.11	759.544	0.120761	0.0817169	1.4778	0.139463	0.365976	DVL2
ENSG00000005001.9	47.9092	-0.483458	0.367088	-1.31701	0.187836	0.434065	PRSS22
ENSG00000005007.12	4179.63	0.3132	0.109821	2.85191	0.00434572	0.0541638	UPF1
ENSG00000005020.12	1685.97	-0.107726	0.130677	-0.82437	0.409729	0.658259	SKAP2
ENSG00000005022.5	16183.2	-0.393659	0.14303	-2.75228	0.00591813	0.0647469	SLC25A5
ENSG00000005059.15	545.762	-0.584064	0.201586	-2.89735	0.00376332	0.05056	MCUB
ENSG00000005073.5	438.857	0.320372	0.199732	1.60401	0.108712	0.317674	HOXA11
ENSG00000005075.15	1139.05	-0.0914259	0.121903	-0.749989	0.453261	0.694387	POLR2J
ENSG00000005100.12	845.405	0.00560522	0.10794	0.0519292	0.958585	0.984591	DHX33
ENSG00000005102.12	85.4778	0.174569	0.271911	0.64201	0.520867	0.746289	MEOX1
ENSG00000005108.15	87.8781	0.52433	0.226356	2.3164	0.0205364	0.124598	THSD7A
ENSG00000005156.11	1006.8	0.060119	0.115282	0.521497	0.602021	0.79947	LIG3
ENSG00000005175.9	1141.87	-0.161996	0.0819842	-1.97594	0.0481612	0.202842	RPAP3
ENSG00000005187.11	501.455	-0.0847632	0.249257	-0.340063	0.733809	0.876082	ACSM3
ENSG00000005189.19	153.419	-0.489847	0.126704	-3.86606	0.000110606	0.0102485	REXO5
ENSG00000005194.14	1452.58	-0.191378	0.0898544	-2.12987	0.0331823	0.164017	CIAPIN1
ENSG00000005206.16	1722.18	0.420515	0.119803	3.51006	0.000448002	0.0183777	SPPL2B
ENSG00000005238.19	530.481	0.372455	0.146803	2.53711	0.0111773	0.0895791	FAM214B
ENSG00000005243.9	190.189	0.227144	0.204307	1.11178	0.266233	0.525921	COPZ2
ENSG00000005249.12	77.8439	0.401889	0.251441	1.59835	0.109966	0.320006	PRKAR2B
ENSG00000005302.18	1095.49	-0.238554	0.118783	-2.00833	0.0446087	0.194953	MSL3
ENSG00000005339.14	2402.76	0.339181	0.106689	3.17916	0.00147701	0.0314511	CREBBP
ENSG00000005379.16	615.24	-0.219716	0.359848	-0.610581	0.541477	0.760689	TSPOAP1
ENSG00000005381.7	9.46142	0.0966274	0.310044	0.311657	0.755301	0.88731	MPO
ENSG00000005421.8	6.40059	0.371757	0.550953	0.674753	0.499833	0.731138	PON1
ENSG00000005436.13	525.767	-0.197437	0.101114	-1.95261	0.0508659	0.208075	GCFC2
ENSG00000005448.16	240.417	-0.120444	0.141425	-0.851645	0.394411	0.6454	WDR54
ENSG00000005469.11	438.383	-0.163032	0.149477	-1.09068	0.275413	0.536261	CROT
ENSG00000005471.17	50.5859	0.179209	0.191036	0.938089	0.348199	0.606534	ABCB4
ENSG00000005483.20	2646.78	0.112623	0.112778	0.998625	0.317976	0.577811	KMT2E
ENSG00000005486.16	1464.78	0.0182846	0.112209	0.162952	0.870556	0.944116	RHBDD2
ENSG00000005513.9	45.8765	-0.0158601	0.413286	-0.0383757	0.969388	0.989147	SOX8
ENSG00000005700.14	0.140399	0.450985	1.19343	0.37789	0.705513	NA	IBTK
ENSG00000005801.17	935.361	-0.394482	0.139906	-2.81963	0.00480791	0.0575478	ZNF195
ENSG00000005810.17	2023.73	0.0666337	0.125524	0.530846	0.595525	0.796284	MYCBP2
ENSG00000005812.10	1560.73	-0.319077	0.136272	-2.34146	0.0192083	0.120674	FBXL3
ENSG00000005844.17	490.547	0.122215	0.246562	0.495675	0.620123	0.810573	ITGAL
ENSG00000005882.11	638.578	0.208035	0.146292	1.42205	0.155011	0.387415	PDK2
ENSG00000005884.17	3242.41	0.39119	0.222092	1.76139	0.0781729	0.264615	ITGA3
ENSG00000005889.15	798.508	-0.187943	0.106298	-1.76807	0.0770485	0.262536	ZFX
ENSG00000005893.15	4927.05	-0.123735	0.102483	-1.20737	0.227289	0.47998	LAMP2
ENSG00000005961.18	11.8203	0.236049	0.291978	0.808446	0.418834	0.666537	ITGA2B
ENSG00000005981.12	36.569	-2.35414	0.585194	-4.02284	5.75012e-05	0.00718799	ASB4
ENSG00000006007.11	3231.98	-0.064964	0.0991931	-0.654924	0.512517	0.740798	GDE1
ENSG00000006015.17	1274.42	-0.100403	0.100499	-0.999048	0.317771	0.577769	REX1BD
ENSG00000006016.10	37.9212	0.569647	0.147135	3.87159	0.000108129	0.0101254	CRLF1
ENSG00000006025.11	727.215	0.159854	0.152834	1.04593	0.295593	0.556074	OSBPL7
ENSG00000006042.11	1938.74	0.0625911	0.163562	0.382675	0.701961	0.858967	TMEM98
ENSG00000006047.12	348.975	-0.0795246	0.211082	-0.376747	0.706362	0.861019	YBX2
ENSG00000006059.3	0	NA	NA	NA	NA	NA	KRT33A
ENSG00000006062.15	452.752	0.0681415	0.121516	0.560762	0.57496	0.78345	MAP3K14
ENSG00000006071.13	4.25029	0.445314	0.447848	0.994343	0.320056	NA	ABCC8
ENSG00000006116.3	0.127982	-0.246318	1.9208	-0.128237	0.897961	NA	CACNG3
ENSG00000006118.14	1249.35	0.258722	0.209072	1.23748	0.215909	0.467441	TMEM132A
ENSG00000006125.17	7911.86	-0.0131741	0.121237	-0.108664	0.913469	0.963789	AP2B1
ENSG00000006128.11	53.6299	0.469182	0.476713	0.984203	0.325016	0.584663	TAC1
ENSG00000006194.9	1017.37	0.102354	0.087465	1.17023	0.241907	0.49665	ZNF263
ENSG00000006210.6	605.155	-0.417212	0.244901	-1.7036	0.0884566	0.283485	CX3CL1
ENSG00000006282.20	1488.84	0.129944	0.124415	1.04444	0.296281	0.556772	SPATA20
ENSG00000006283.17	7.37965	0.901009	0.325018	2.77218	0.00556816	0.0622726	CACNA1G
ENSG00000006327.13	1517.52	0.272165	0.167728	1.62265	0.104663	0.311969	TNFRSF12A
ENSG00000006377.10	16.7198	-0.56127	0.556573	-1.00844	0.313243	0.573735	DLX6
ENSG00000006432.15	289.668	0.0674899	0.171731	0.392997	0.694321	0.854842	MAP3K9
ENSG00000006451.7	2781.37	-0.0409959	0.0674897	-0.607439	0.54356	0.761943	RALA
ENSG00000006453.13	2974.01	-0.0609252	0.142918	-0.426295	0.669893	0.840956	BAIAP2L1
ENSG00000006459.10	2249.41	0.163893	0.130613	1.2548	0.20955	0.460146	KDM7A
ENSG00000006468.13	330.295	0.283028	0.219743	1.28799	0.197749	0.446026	ETV1
ENSG00000006530.16	250.765	-0.205349	0.115072	-1.78453	0.0743381	0.256864	AGK
ENSG00000006534.15	821.659	0.0921431	0.187747	0.490784	0.623579	0.812488	ALDH3B1
ENSG00000006555.10	658.006	0.229482	0.155557	1.47523	0.140152	0.366805	TTC22
ENSG00000006576.16	718.601	-0.131009	0.113299	-1.15631	0.247553	0.503776	PHTF2
ENSG00000006606.8	28.8563	-0.458049	0.330125	-1.3875	0.165289	0.402014	CCL26
ENSG00000006607.13	1765.23	-0.0563866	0.0946839	-0.595525	0.551492	0.767578	FARP2
ENSG00000006611.15	3876.35	0.0787966	0.196976	0.400031	0.689133	0.85198	USH1C
ENSG00000006625.17	1606.19	-0.225264	0.117862	-1.91125	0.055972	0.218975	GGCT
ENSG00000006634.7	642.073	-0.471006	0.148549	-3.17071	0.00152068	0.0321259	DBF4
ENSG00000006638.11	45.3566	0.364889	0.157453	2.31744	0.0204795	0.124468	TBXA2R
ENSG00000006652.13	1376.62	-0.131904	0.118552	-1.11263	0.265868	0.52542	IFRD1
ENSG00000006659.12	1.46911	0.0286543	0.904585	0.0316768	0.97473	NA	LGALS14
ENSG00000006695.10	590.547	-0.247378	0.112557	-2.1978	0.0279636	0.148656	COX10
ENSG00000006704.10	1683.49	0.19796	0.150291	1.31718	0.187779	0.434065	GTF2IRD1
ENSG00000006712.14	1421.13	0.00121604	0.0914186	0.0133019	0.989387	0.996998	PAF1
ENSG00000006715.15	1837.69	0.0132319	0.0818881	0.161585	0.871632	0.944485	VPS41
ENSG00000006740.16	435.829	-0.145933	0.267281	-0.545991	0.585072	0.790246	ARHGAP44
ENSG00000006744.18	1691.58	-0.175497	0.106019	-1.65534	0.0978561	0.299516	ELAC2
ENSG00000006747.14	397.212	0.430716	0.347357	1.23998	0.214983	0.46644	SCIN
ENSG00000006756.15	2085.97	-0.00695563	0.183131	-0.0379818	0.969702	0.989307	ARSD
ENSG00000006757.11	577.307	-0.382017	0.190014	-2.01047	0.0443819	0.194525	PNPLA4
ENSG00000006788.13	4.16883	0.933391	0.33247	2.80744	0.00499363	NA	MYH13
ENSG00000006831.9	0.0561972	-0.356925	2.70377	-0.13201	0.894976	NA	ADIPOR2
ENSG00000006837.11	18.6055	-0.2308	0.1684	-1.37054	0.170517	0.409288	CDKL3
ENSG00000007001.12	2.30904	-0.256533	0.404864	-0.633627	0.526324	NA	UPP2
ENSG00000007038.10	35.0939	-1.54935	0.72721	-2.13054	0.0331273	0.16386	PRSS21
ENSG00000007047.14	575.23	0.250841	0.121947	2.05698	0.0396883	0.182312	MARK4
ENSG00000007062.11	3322.74	-0.674966	0.34987	-1.92919	0.0537072	0.214402	PROM1
ENSG00000007080.10	1435.2	0.0952623	0.101597	0.937652	0.348423	0.606575	CCDC124
ENSG00000007129.17	0.0191587	-0.176592	3.22216	-0.0548055	0.956293	NA	CEACAM21
ENSG00000007168.12	2737.23	0.00276595	0.0777384	0.0355803	0.971617	0.990273	PAFAH1B1
ENSG00000007171.17	1158.73	-0.558373	0.440413	-1.26784	0.204856	0.45452	NOS2
ENSG00000007174.17	13.8023	-0.419227	0.301652	-1.38977	0.164599	0.401061	DNAH9
ENSG00000007202.14	4241.25	0.0685527	0.10704	0.640438	0.521888	0.747098	KIAA0100
ENSG00000007216.14	214.809	0.217541	0.574237	0.378834	0.704811	0.860087	SLC13A2
ENSG00000007237.18	717.069	0.712035	0.246315	2.89074	0.00384331	0.0508731	GAS7
ENSG00000007255.10	688.782	-0.142146	0.163373	-0.870068	0.384263	0.637351	TRAPPC6A
ENSG00000007264.14	81.9338	-0.378682	0.276541	-1.36935	0.17089	0.409926	MATK
ENSG00000007306.14	1158.03	-0.590873	0.480666	-1.22928	0.218967	0.471097	CEACAM7
ENSG00000007312.12	80.2888	-0.138176	0.310341	-0.445241	0.656146	0.83248	CD79B
ENSG00000007314.12	4.65685	-0.613633	0.380958	-1.61076	0.107231	0.315625	SCN4A
ENSG00000007341.18	283.755	-0.284492	0.107157	-2.65491	0.00793304	0.0750195	ST7L
ENSG00000007350.16	4.9854	-1.06832	0.514888	-2.07486	0.0379999	0.178041	TKTL1
ENSG00000007372.22	16.4861	0.669944	0.555309	1.20643	0.22765	0.4804	PAX6
ENSG00000007376.7	877.058	0.112949	0.116215	0.971896	0.331102	0.590932	RPUSD1
ENSG00000007384.15	1162.26	0.420435	0.120169	3.49871	0.000467519	0.0186974	RHBDF1
ENSG00000007392.16	930.991	-0.150256	0.113198	-1.32738	0.184384	0.428855	LUC7L
ENSG00000007402.11	101.197	0.778439	0.356382	2.18428	0.0289417	0.151155	CACNA2D2
ENSG00000007516.13	173.878	0.247415	0.270058	0.916152	0.359587	0.617111	BAIAP3
ENSG00000007520.3	1122.86	0.0776016	0.088701	0.874867	0.381646	0.635656	TSR3
ENSG00000007541.16	734.487	0.21918	0.0971166	2.25688	0.0240158	0.13624	PIGQ
ENSG00000007545.15	473.829	0.222242	0.0975233	2.27886	0.0226751	0.132529	CRAMP1
ENSG00000007866.20	1071.1	0.388208	0.1059	3.66579	0.000246577	0.0140409	TEAD3
ENSG00000007908.15	405.032	0.332522	0.402228	0.826699	0.408407	0.657627	SELE
ENSG00000007923.15	1183.91	-0.115773	0.118145	-0.979923	0.327124	0.586558	DNAJC11
ENSG00000007933.12	44.3967	0.107048	0.267437	0.400275	0.688954	0.851891	FMO3
ENSG00000007944.14	879.951	0.165818	0.108797	1.5241	0.127484	0.347379	MYLIP
ENSG00000007952.17	5240.03	0.0217271	0.358697	0.0605723	0.9517	0.981912	NOX1
ENSG00000007968.6	0.0936411	-0.421844	1.7623	-0.239371	0.810818	NA	E2F2
ENSG00000008018.8	4609.59	-0.280405	0.0969983	-2.89083	0.00384229	0.0508731	PSMB1
ENSG00000008056.13	61.0779	0.593628	0.258666	2.29496	0.0217356	0.128804	SYN1
ENSG00000008083.13	807.514	0.151307	0.150758	1.00365	0.31555	0.575719	JARID2
ENSG00000008086.11	345.012	0.247956	0.187367	1.32337	0.185712	0.430805	CDKL5
ENSG00000008118.9	16.8964	-0.0649659	0.270957	-0.239765	0.810513	0.91532	CAMK1G
ENSG00000008128.22	318.179	0.145635	0.145547	1.00061	0.317017	0.577107	CDK11A
ENSG00000008130.15	2060.93	-0.112799	0.0932663	-1.20943	0.226498	0.479148	NADK
ENSG00000008196.12	0.100718	0.631314	2.53828	0.248718	0.803579	NA	TFAP2B
ENSG00000008197.4	0.222227	-0.0852154	1.20483	-0.0707283	0.943614	NA	TFAP2D
ENSG00000008226.19	39.3032	0.414332	0.277588	1.49261	0.135538	0.360056	DLEC1
ENSG00000008256.15	816.475	0.435181	0.167167	2.60328	0.00923371	0.0811107	CYTH3
ENSG00000008277.14	207.677	0.00860328	0.22327	0.0385331	0.969263	0.989147	ADAM22
ENSG00000008282.8	4322.21	-0.479433	0.131206	-3.65405	0.000258135	0.0144	SYPL1
ENSG00000008283.15	2507.28	0.128276	0.0997526	1.28594	0.198464	0.446656	CYB561
ENSG00000008294.20	2727.63	0.267927	0.0999083	2.68173	0.00732433	0.0718316	SPAG9
ENSG00000008300.16	559.353	0.430662	0.251671	1.71121	0.0870424	0.281115	CELSR3
ENSG00000008311.14	121.161	-0.0241958	0.214652	-0.112721	0.910252	0.962461	AASS
ENSG00000008323.15	1418.73	-0.138051	0.180403	-0.765237	0.44413	0.686522	PLEKHG6
ENSG00000008324.11	512.323	-0.506448	0.175061	-2.89297	0.00381617	0.0507273	SS18L2
ENSG00000008382.15	487.966	-0.0409231	0.0979918	-0.417618	0.676227	0.844151	MPND
ENSG00000008394.12	3182.3	-0.766076	0.22515	-3.40251	0.000667692	0.0220057	MGST1
ENSG00000008405.11	655.272	-0.132936	0.082028	-1.62062	0.105099	0.312519	CRY1
ENSG00000008438.4	3.78313	0.238311	0.309202	0.77073	0.440867	NA	PGLYRP1
ENSG00000008441.16	2276.63	0.410481	0.15662	2.62087	0.00877045	0.0786025	NFIX
ENSG00000008513.15	1072.67	0.676899	0.279892	2.41843	0.0155877	0.108147	ST3GAL1
ENSG00000008516.16	120.564	0.151284	0.265365	0.570097	0.568612	0.779374	MMP25
ENSG00000008517.16	5102.13	-0.301214	0.15336	-1.9641	0.0495186	0.206175	IL32
ENSG00000008710.19	1458.3	0.6187	0.145279	4.25871	2.05608e-05	0.00434141	PKD1
ENSG00000008735.13	94.3189	0.481559	0.38108	1.26367	0.206349	0.456187	MAPK8IP2
ENSG00000008838.19	2138.25	0.124813	0.104317	1.19648	0.231508	0.485154	MED24
ENSG00000008853.16	371.337	0.41332	0.15527	2.66194	0.00776924	0.0740338	RHOBTB2
ENSG00000008869.11	1022	0.158786	0.0814386	1.94977	0.0512038	0.208909	HEATR5B
ENSG00000008952.16	3565.1	-0.0805275	0.0696007	-1.15699	0.247276	0.50327	SEC62
ENSG00000008988.9	21559.1	-0.344912	0.152105	-2.26759	0.023354	0.134286	RPS20
ENSG00000009307.15	13575.5	-0.0948434	0.0701805	-1.35142	0.17656	0.418773	CSDE1
ENSG00000009335.17	3520.6	-0.0187484	0.082049	-0.228503	0.819255	0.919255	UBE3C
ENSG00000009413.15	698.283	0.208966	0.11371	1.8377	0.0661066	0.240871	REV3L
ENSG00000009694.13	7.47797	0.432833	0.329257	1.31458	0.188653	0.434905	TENM1
ENSG00000009709.11	1.15345	1.07858	1.34222	0.80358	0.42164	NA	PAX7
ENSG00000009724.16	21.737	-0.357253	0.24041	-1.48601	0.137275	0.362826	MASP2
ENSG00000009765.14	1413.33	0.251981	0.283278	0.889519	0.373724	0.629408	IYD
ENSG00000009780.15	313.107	-0.227775	0.12028	-1.89371	0.0582636	0.223918	FAM76A
ENSG00000009790.14	206.06	-0.0661332	0.213917	-0.309154	0.757205	0.887637	TRAF3IP3
ENSG00000009830.11	411.825	-0.00842514	0.112982	-0.0745703	0.940557	0.976873	POMT2
ENSG00000009844.15	1565.51	-0.155026	0.0879905	-1.76185	0.078094	0.264511	VTA1
ENSG00000009950.15	940.135	0.326749	0.323717	1.00937	0.312799	0.573249	MLXIPL
ENSG00000009954.10	3576.03	0.0601965	0.107668	0.559095	0.576097	0.784543	BAZ1B
ENSG00000010017.12	1362.17	0.0753041	0.0702993	1.07119	0.284083	0.54485	RANBP9
ENSG00000010030.13	330.691	-0.478704	0.247858	-1.93136	0.0534383	0.213895	ETV7
ENSG00000010072.15	352.032	-0.177574	0.0874177	-2.03132	0.0422221	0.188861	SPRTN
ENSG00000010165.19	1369	-0.106453	0.0844465	-1.26059	0.207455	0.457436	EEF1AKNMT
ENSG00000010219.13	511.878	-0.382403	0.159217	-2.40177	0.0163162	0.110338	DYRK4
ENSG00000010244.18	4059.17	-0.0889345	0.0589451	-1.50877	0.131358	0.353648	ZNF207
ENSG00000010256.10	6341.17	-0.294718	0.12089	-2.4379	0.0147729	0.105301	UQCRC1
ENSG00000010270.13	1119.73	-0.438056	0.139353	-3.14351	0.00166934	0.0335967	STARD3NL
ENSG00000010278.13	16024.4	-0.387419	0.151243	-2.56158	0.0104198	0.0863418	CD9
ENSG00000010282.14	0.256607	0.629636	0.871757	0.72226	0.470135	NA	HHATL
ENSG00000010292.12	3287.54	0.0378472	0.136439	0.277393	0.781479	0.901404	NCAPD2
ENSG00000010295.19	322.971	0.323019	0.183164	1.76355	0.0778084	0.263976	IFFO1
ENSG00000010310.8	68.9606	0.3024	0.277172	1.09102	0.275265	0.536148	GIPR
ENSG00000010318.20	136.786	-0.0644655	0.157336	-0.409731	0.682003	0.8475	PHF7
ENSG00000010319.6	167.807	0.518082	0.211284	2.45207	0.0142038	0.102736	SEMA3G
ENSG00000010322.15	1658.48	0.31615	0.100069	3.15933	0.00158134	0.0327575	NISCH
ENSG00000010327.10	1529.04	0.449442	0.194669	2.30875	0.0209574	0.126113	STAB1
ENSG00000010361.13	192.55	0.184406	0.254351	0.725006	0.468449	0.705931	FUZ
ENSG00000010379.15	1.60441	0.0385642	0.499704	0.0771741	0.938485	NA	SLC6A13
ENSG00000010404.17	2123.21	0.227747	0.142416	1.59917	0.109783	0.31968	IDS
ENSG00000010438.16	2087.06	-0.199912	0.167566	-1.19303	0.232857	0.486657	PRSS3
ENSG00000010539.11	395.399	-0.088823	0.0896933	-0.990297	0.322029	0.58185	ZNF200
ENSG00000010610.9	1199.11	0.0802978	0.22619	0.355001	0.722589	0.870407	CD4
ENSG00000010626.14	171.933	-0.156558	0.140877	-1.11131	0.266435	0.52606	LRRC23
ENSG00000010671.15	196.351	-0.0991406	0.217632	-0.455542	0.648719	0.828037	BTK
ENSG00000010704.18	378.033	-0.0525962	0.140091	-0.375444	0.707331	0.861686	HFE
ENSG00000010803.16	851.008	0.0104732	0.0946819	0.110614	0.911922	0.962989	SCMH1
ENSG00000010810.17	771.061	0.310741	0.191943	1.61892	0.105464	0.313103	FYN
ENSG00000010818.9	922.986	0.442884	0.152917	2.89625	0.00377655	0.05056	HIVEP2
ENSG00000010932.16	32.0184	0.423782	0.354462	1.19557	0.231866	0.485519	FMO1
ENSG00000011007.12	1108.53	0.0122178	0.10466	0.116738	0.907067	0.960922	ELOA
ENSG00000011009.10	1522.14	-0.000932138	0.115219	-0.00809016	0.993545	0.998365	LYPLA2
ENSG00000011021.22	387.564	0.228498	0.126615	1.80467	0.0711264	0.250186	CLCN6
ENSG00000011028.13	2309.71	0.644414	0.265651	2.42579	0.0152751	0.107078	MRC2
ENSG00000011052.21	22.6187	-0.279435	0.193728	-1.44241	0.149186	0.378831	NME1-NME2
ENSG00000011083.8	75.3528	-0.357625	0.298802	-1.19686	0.231359	0.484893	SLC6A7
ENSG00000011105.13	935.655	0.407119	0.146585	2.77736	0.00548018	0.0617134	TSPAN9
ENSG00000011114.14	0	NA	NA	NA	NA	NA	BTBD7
ENSG00000011132.11	406.49	0.0832411	0.0696	1.19599	0.231699	0.485274	APBA3
ENSG00000011143.16	420.903	-0.0275168	0.107653	-0.255608	0.798254	0.909008	MKS1
ENSG00000011198.9	596.309	-0.119096	0.10695	-1.11357	0.265465	0.525142	ABHD5
ENSG00000011201.11	448.29	0.236115	0.279398	0.845086	0.398063	0.648829	ANOS1
ENSG00000011243.17	1048.8	0.229015	0.0955632	2.39647	0.0165537	0.111183	AKAP8L
ENSG00000011258.15	841.995	0.0381833	0.100993	0.37808	0.705371	0.860496	MBTD1
ENSG00000011260.13	1561.65	-0.207904	0.106043	-1.96056	0.0499301	0.20683	UTP18
ENSG00000011275.18	1456.93	0.194096	0.109282	1.77609	0.0757173	0.259971	RNF216
ENSG00000011295.15	1579.6	-0.385628	0.128933	-2.99091	0.00278144	0.0429767	TTC19
ENSG00000011304.19	8705.13	0.149821	0.0896016	1.67208	0.0945082	0.293908	PTBP1
ENSG00000011332.19	13.2164	0.359503	0.292722	1.22814	0.219394	0.471604	DPF1
ENSG00000011347.9	1459.01	0.630243	0.267191	2.35877	0.0183357	0.11776	SYT7
ENSG00000011376.10	1329.58	-0.0773554	0.133013	-0.581564	0.560861	0.773954	LARS2
ENSG00000011405.13	2075.25	0.089768	0.0710986	1.26258	0.206738	0.456681	PIK3C2A
ENSG00000011422.11	1811.06	0.21007	0.212657	0.987839	0.323232	0.582738	PLAUR
ENSG00000011426.10	2117.68	0.159254	0.204422	0.779048	0.435951	0.68015	ANLN
ENSG00000011451.19	1526.13	0.351035	0.115237	3.0462	0.00231757	0.0396357	WIZ
ENSG00000011454.16	1758.22	0.197498	0.0874385	2.25871	0.0239017	0.135921	RABGAP1
ENSG00000011465.16	9238.37	0.331201	0.239764	1.38136	0.167168	0.404488	DCN
ENSG00000011478.11	397.658	-0.170366	0.114794	-1.4841	0.137783	0.363442	QPCTL
ENSG00000011485.14	1871.24	-0.150196	0.0751315	-1.99911	0.0455969	0.197556	PPP5C
ENSG00000011523.13	835.992	0.0780932	0.111429	0.700831	0.483409	0.718027	CEP68
ENSG00000011566.14	1356.77	-0.0840665	0.100224	-0.83879	0.401587	0.651563	MAP4K3
ENSG00000011590.13	25.2633	0.0639125	0.246799	0.258966	0.795662	0.907719	ZBTB32
ENSG00000011600.11	928.787	0.0157464	0.195487	0.0805498	0.9358	0.974742	TYROBP
ENSG00000011638.10	455.673	-0.209421	0.152004	-1.37773	0.168285	0.406029	TMEM159
ENSG00000011677.12	9.43656	3.04123	0.876187	3.47098	0.000518569	0.0193899	GABRA3
ENSG00000012048.21	899.741	-0.0657949	0.155018	-0.424434	0.671249	0.841491	BRCA1
ENSG00000012061.15	872.068	-0.0178464	0.0866601	-0.205936	0.836841	0.927793	ERCC1
ENSG00000012124.16	65.9986	-0.0844318	0.325007	-0.259785	0.79503	0.907342	CD22
ENSG00000012171.19	1350.94	0.0519751	0.240574	0.216046	0.828952	0.923955	SEMA3B
ENSG00000012174.11	884.864	-0.0299306	0.12946	-0.231196	0.817163	0.918705	MBTPS2
ENSG00000012211.12	389.57	0.046088	0.129252	0.356574	0.72141	0.869886	PRICKLE3
ENSG00000012223.12	80.6828	-0.420871	0.275915	-1.52536	0.127168	0.346811	LTF
ENSG00000012232.8	940.651	0.013459	0.145361	0.0925899	0.926229	0.970082	EXTL3
ENSG00000012504.14	21.0704	0.16991	0.667002	0.254736	0.798927	0.909283	NR1H4
ENSG00000012660.13	1964.24	-0.0669507	0.158429	-0.42259	0.672594	0.842221	ELOVL5
ENSG00000012779.10	0.0783894	-0.356925	2.2554	-0.158253	0.874257	NA	ALOX5
ENSG00000012817.15	594.189	0.491494	0.736686	0.66717	0.504664	0.735125	KDM5D
ENSG00000012822.15	2052.02	0.213843	0.125763	1.70037	0.0890617	0.28469	CALCOCO1
ENSG00000012963.14	0	NA	NA	NA	NA	NA	UBR7
ENSG00000012983.11	1177.52	0.0520727	0.0957274	0.543969	0.586463	0.791058	MAP4K5
ENSG00000013016.15	248.102	0.459958	0.20252	2.27118	0.0231363	0.133692	EHD3
ENSG00000013275.7	0.173455	-0.311238	1.18223	-0.263264	0.792347	NA	PSMC4
ENSG00000013288.8	1522.92	0.0391746	0.13434	0.291608	0.770586	0.896344	MAN2B2
ENSG00000013293.5	4.1762	1.19495	0.429262	2.78373	0.00537371	NA	SLC7A14
ENSG00000013297.11	32.1091	0.207194	0.309531	0.669381	0.503252	0.734077	CLDN11
ENSG00000013306.15	4690.85	-0.0776308	0.107922	-0.719327	0.47194	0.708866	SLC25A39
ENSG00000013364.18	9619.28	0.244215	0.122018	2.00146	0.045343	0.1969	MVP
ENSG00000013374.16	2688.34	-0.0743416	0.0993766	-0.748079	0.454413	0.695209	NUB1
ENSG00000013375.15	1520.49	-0.00483525	0.0973446	-0.0496715	0.960384	0.985289	PGM3
ENSG00000013392.7	271.147	-0.294911	0.151766	-1.94319	0.0519933	0.210592	RWDD2A
ENSG00000013441.15	2118.96	-0.186111	0.133788	-1.39109	0.164199	0.400647	CLK1
ENSG00000013503.9	426.704	-0.164159	0.102447	-1.60239	0.10907	0.318175	POLR3B
ENSG00000013523.9	973.379	-0.049576	0.125873	-0.393858	0.693686	0.854461	ANGEL1
ENSG00000013561.17	1270.4	-0.303394	0.111247	-2.72721	0.00638727	0.0669937	RNF14
ENSG00000013563.13	599.53	0.044372	0.115775	0.383261	0.701526	0.858808	DNASE1L1
ENSG00000013573.16	931.839	-0.000243052	0.14083	-0.00172585	0.998623	0.999606	DDX11
ENSG00000013583.9	951.732	-0.0721188	0.0969024	-0.744242	0.45673	0.696821	HEBP1
ENSG00000013588.8	10027.5	-0.0907164	0.171721	-0.528277	0.597307	0.796887	GPRC5A
ENSG00000013619.13	69.8286	0.148453	0.234982	0.631763	0.527542	0.75171	MAMLD1
ENSG00000013725.14	258.512	0.0652686	0.225818	0.289032	0.772557	0.897352	CD6
ENSG00000013810.18	1505.1	-0.277523	0.142122	-1.9527	0.0508548	0.208075	TACC3
ENSG00000014123.9	1473.98	0.0292702	0.0929624	0.314861	0.752867	0.885854	UFL1
ENSG00000014138.8	234.603	-0.111742	0.119962	-0.931476	0.351607	0.609707	POLA2
ENSG00000014164.6	398.109	0.289415	0.136527	2.11984	0.0340196	0.166365	ZC3H3
ENSG00000014216.15	7250.57	0.203991	0.102108	1.99779	0.0457392	0.197807	CAPN1
ENSG00000014257.15	175.247	-0.419034	0.337283	-1.24238	0.214096	0.465144	ACP3
ENSG00000014641.17	3951.05	-0.481176	0.12391	-3.88325	0.000103068	0.00994252	MDH1
ENSG00000014824.13	2635.5	-0.264596	0.0985781	-2.68412	0.00727205	0.0715887	SLC30A9
ENSG00000014914.20	2019.02	0.213512	0.193187	1.10521	0.269069	0.529232	MTMR11
ENSG00000014919.12	979.848	-0.316237	0.0906488	-3.48859	0.000485572	0.018857	COX15
ENSG00000015133.18	1326.35	0.133629	0.125626	1.0637	0.287465	0.548153	CCDC88C
ENSG00000015153.14	418.411	-0.480151	0.145074	-3.30969	0.000933983	0.0256584	YAF2
ENSG00000015171.19	2086.22	-0.0918239	0.0859048	-1.0689	0.285114	0.545887	ZMYND11
ENSG00000015285.10	252.912	0.180559	0.222636	0.811004	0.417363	0.66521	WAS
ENSG00000015413.9	6132.2	0.237304	0.384039	0.617917	0.53663	0.757419	DPEP1
ENSG00000015475.18	1554.91	-0.395648	0.12845	-3.08017	0.00206884	0.0372921	BID
ENSG00000015479.18	453.807	-0.0394473	0.0524939	-0.751465	0.452373	0.693704	MATR3
ENSG00000015520.14	127.831	0.498158	0.592671	0.840532	0.40061	0.650572	NPC1L1
ENSG00000015532.9	794.036	0.166591	0.0961143	1.73326	0.0830491	0.273499	XYLT2
ENSG00000015568.12	1.13926	0.154332	0.410347	0.376102	0.706841	NA	RGPD5
ENSG00000015592.16	1.58421	0.757638	0.423353	1.78961	0.0735162	NA	STMN4
ENSG00000015676.17	2731.26	0.0241305	0.0955844	0.252452	0.800691	0.910262	NUDCD3
ENSG00000016082.14	29.2202	-0.0302654	0.408241	-0.0741361	0.940902	0.976873	ISL1
ENSG00000016391.10	1949.98	-0.0102974	0.193255	-0.0532841	0.957506	0.984287	CHDH
ENSG00000016402.13	961.172	0.239591	0.206266	1.16156	0.245414	0.501171	IL20RA
ENSG00000016490.15	4568.59	-3.29244	0.739744	-4.45079	8.55564e-06	0.00317099	CLCA1
ENSG00000016602.9	43.5419	-1.86323	0.405893	-4.59045	4.42298e-06	0.0025254	CLCA4
ENSG00000016864.18	1326.63	-0.113286	0.0645289	-1.75558	0.0791595	0.266567	GLT8D1
ENSG00000017260.19	3824.81	-0.131259	0.0698001	-1.8805	0.0600397	0.227842	ATP2C1
ENSG00000017427.16	34.7855	0.406809	0.321214	1.26648	0.205343	0.455107	IGF1
ENSG00000017483.14	1986.98	0.0904086	0.326665	0.276762	0.781963	0.901648	SLC38A5
ENSG00000017797.12	2011.62	0.107227	0.115192	0.930858	0.351927	0.610161	RALBP1
ENSG00000018189.12	632.576	0.0819779	0.0911553	0.899322	0.368481	0.624276	RUFY3
ENSG00000018236.14	55.2752	0.666977	0.342328	1.94836	0.0513721	0.209152	CNTN1
ENSG00000018280.16	470.106	0.427631	0.330341	1.29451	0.195488	0.443406	SLC11A1
ENSG00000018408.14	1100.45	0.244721	0.195607	1.25109	0.210901	0.461595	WWTR1
ENSG00000018510.14	2323.79	-0.175844	0.0840148	-2.09302	0.0363476	0.173376	AGPS
ENSG00000018607.6	0.0847093	0.0494338	1.77218	0.0278944	0.977746	NA	ZNF806
ENSG00000018610.14	725.701	-0.042634	0.0994968	-0.428496	0.66829	0.840064	CXorf56
ENSG00000018625.14	30.2084	0.9211	0.346688	2.65685	0.00788742	0.0747889	ATP1A2
ENSG00000018699.12	742.305	-0.138218	0.0814541	-1.69689	0.0897181	0.286064	TTC27
ENSG00000018869.16	23.4173	0.0820255	0.183439	0.447155	0.654763	0.831747	ZNF582
ENSG00000019102.11	511.573	0.400242	0.563902	0.709773	0.477845	0.713871	VSIG2
ENSG00000019144.18	1641.63	0.505139	0.147695	3.42014	0.000625892	0.0212737	PHLDB1
ENSG00000019169.10	184.667	0.287293	0.450929	0.637115	0.52405	0.749055	MARCO
ENSG00000019186.9	110.701	0.529202	0.601198	0.880246	0.378726	0.63315	CYP24A1
ENSG00000019485.13	308.05	0.119728	0.159204	0.75204	0.452027	0.693502	PRDM11
ENSG00000019505.7	1771.61	-0.00946083	0.269536	-0.0351004	0.972	0.990436	SYT13
ENSG00000019549.11	315.878	0.316943	0.233958	1.3547	0.175512	0.41709	SNAI2
ENSG00000019582.14	32058.2	-0.284431	0.23774	-1.19639	0.231543	0.485179	CD74
ENSG00000019991.16	197.534	0.665774	0.230985	2.88232	0.00394754	0.0514153	HGF
ENSG00000019995.6	458.909	0.0702652	0.0923194	0.76111	0.446591	0.688698	ZRANB1
ENSG00000020129.15	579.574	0.323073	0.123461	2.6168	0.00887577	0.0789959	NCDN
ENSG00000020181.17	1323.98	0.790921	0.249054	3.1757	0.00149476	0.0316585	ADGRA2
ENSG00000020219.9	0.078222	-0.30162	1.99595	-0.151116	0.879884	NA	CCT8L1P
ENSG00000020256.19	825.81	0.0610544	0.109917	0.55546	0.57858	0.78605	ZFP64
ENSG00000020426.10	375.188	-0.196799	0.117165	-1.67967	0.0930219	0.291526	MNAT1
ENSG00000020577.13	472.692	0.318654	0.213298	1.49394	0.135193	0.359671	SAMD4A
ENSG00000020633.18	468.118	0.0828485	0.254977	0.324925	0.745238	0.881418	RUNX3
ENSG00000020922.12	972.951	0.0365503	0.106587	0.342916	0.731662	0.874616	MRE11
ENSG00000021300.13	951.611	0.336411	0.272345	1.23524	0.216743	0.468519	PLEKHB1
ENSG00000021355.12	8472.45	-0.383129	0.228189	-1.679	0.0931529	0.291721	SERPINB1
ENSG00000021461.16	1.48658	0.301307	0.538079	0.559968	0.575501	NA	CYP3A43
ENSG00000021488.12	30.9509	0.999624	0.603412	1.65662	0.0975966	0.299092	SLC7A9
ENSG00000021574.12	902.793	-0.172057	0.0764506	-2.25056	0.0244135	0.137527	SPAST
ENSG00000021645.18	166.795	0.285942	0.340085	0.840795	0.400463	0.650483	NRXN3
ENSG00000021762.19	1066.21	0.295235	0.103313	2.85767	0.00426765	0.0536532	OSBPL5
ENSG00000021776.10	1503.85	0.0767172	0.0962183	0.797324	0.425263	0.671408	AQR
ENSG00000021826.15	138.625	-1.92762	0.451461	-4.26974	1.95697e-05	0.00426492	CPS1
ENSG00000021852.12	0.476761	0.148268	0.853013	0.173817	0.86201	NA	C8B
ENSG00000022267.16	738.534	0.627152	0.222415	2.81975	0.00480618	0.0575478	FHL1
ENSG00000022277.12	3296.1	-0.103859	0.115322	-0.900598	0.367802	0.623925	RTF2
ENSG00000022355.16	0.180616	-0.13571	1.5437	-0.0879126	0.929946	NA	GABRA1
ENSG00000022556.15	0.0134186	-0.292006	3.22216	-0.0906245	0.927791	NA	NLRP2
ENSG00000022567.9	791.011	0.123364	0.144698	0.85256	0.393903	0.645117	SLC45A4
ENSG00000022840.15	3741.31	0.0827436	0.0731665	1.13089	0.2581	0.51615	RNF10
ENSG00000022976.15	169.969	-0.132377	0.129317	-1.02366	0.305994	0.566062	ZNF839
ENSG00000023041.11	1493.23	-0.247782	0.0984955	-2.51567	0.0118805	0.0925711	ZDHHC6
ENSG00000023171.17	216.598	0.423458	0.307511	1.37705	0.168496	0.406398	GRAMD1B
ENSG00000023191.16	0.371894	0.591422	0.578863	1.0217	0.306924	NA	RNH1
ENSG00000023228.13	0.22195	-0.200631	0.837526	-0.239552	0.810678	NA	NDUFS1
ENSG00000023287.12	2141.3	0.149121	0.110501	1.34949	0.177178	0.419313	RB1CC1
ENSG00000023318.7	2822.48	-0.157591	0.0800911	-1.96764	0.0491095	0.205037	ERP44
ENSG00000023330.14	1832.75	0.0247076	0.102281	0.241566	0.809116	0.914508	ALAS1
ENSG00000023445.13	1878.92	-0.080826	0.249365	-0.324127	0.745842	0.881836	BIRC3
ENSG00000023516.8	2791.9	0.114188	0.107034	1.06684	0.286045	0.546778	AKAP11
ENSG00000023572.9	548.225	-0.288648	0.125417	-2.3015	0.0213634	0.127827	GLRX2
ENSG00000023608.4	198.035	-0.225491	0.141641	-1.59199	0.111387	0.322143	SNAPC1
ENSG00000023697.12	1341.25	-0.463663	0.153826	-3.01419	0.00257663	0.041521	DERA
ENSG00000023734.10	5413.37	-0.514246	0.151088	-3.40362	0.000664993	0.0220057	STRAP
ENSG00000023839.11	224.861	0.0999117	0.412616	0.242142	0.80867	0.914279	ABCC2
ENSG00000023892.10	609.145	0.0292913	0.143841	0.203637	0.838637	0.928808	DEF6
ENSG00000023902.13	780.535	0.137125	0.18714	0.732741	0.463716	0.702344	PLEKHO1
ENSG00000023909.9	747.373	-0.322063	0.0920622	-3.49833	0.000468188	0.0186974	GCLM
ENSG00000024048.10	1761.33	-0.102653	0.124147	-0.826869	0.408311	0.657627	UBR2
ENSG00000024422.11	1357.28	0.656986	0.241544	2.71994	0.00652939	0.0674266	EHD2
ENSG00000024526.16	529.115	-0.576068	0.179276	-3.2133	0.00131221	0.029428	DEPDC1
ENSG00000024862.17	605.667	-0.0316599	0.15811	-0.200239	0.841294	0.929598	CCDC28A
ENSG00000025039.14	202.236	-0.106769	0.259086	-0.4121	0.680266	0.846455	RRAGD
ENSG00000025156.12	327.814	-0.106625	0.0832874	-1.28021	0.200471	0.448687	HSF2
ENSG00000025293.16	1769.04	-0.0453125	0.111387	-0.406804	0.684152	0.848901	PHF20
ENSG00000025423.11	88.1821	0.283324	0.193961	1.46073	0.14409	0.37277	HSD17B6
ENSG00000025434.18	740.532	-0.360745	0.15843	-2.277	0.0227863	0.13288	NR1H3
ENSG00000025708.13	2999.86	-0.151456	0.252114	-0.600745	0.54801	0.765286	TYMP
ENSG00000025770.18	981.01	-0.0340974	0.090964	-0.374845	0.707776	0.861714	NCAPH2
ENSG00000025772.7	2160.32	-0.0385287	0.14439	-0.266837	0.789595	0.904908	TOMM34
ENSG00000025796.13	2825.83	0.139378	0.100166	1.39147	0.164083	0.400647	SEC63
ENSG00000025800.13	1601.36	0.0342361	0.108008	0.316978	0.751261	0.884928	KPNA6
ENSG00000026025.15	10202.5	0.319014	0.188182	1.69524	0.0900291	0.286525	VIM
ENSG00000026036.22	152.739	-0.13492	0.205049	-0.65799	0.510545	0.739359	RTEL1-TNFRSF6B
ENSG00000026103.21	657.346	-0.540924	0.21545	-2.51067	0.0120501	0.0932833	FAS
ENSG00000026297.15	2660.75	0.0630021	0.129003	0.488375	0.625284	0.813258	RNASET2
ENSG00000026508.18	10103.2	0.0553236	0.144602	0.382592	0.702023	0.858967	CD44
ENSG00000026559.13	48.6599	0.494043	0.415083	1.19023	0.233957	0.487867	KCNG1
ENSG00000026652.13	226.117	0.58207	0.239935	2.42595	0.0152682	0.107078	AGPAT4
ENSG00000026751.16	797.592	-0.332892	0.31027	-1.07291	0.283311	0.54426	SLAMF7
ENSG00000026950.16	1478.95	-0.190104	0.171556	-1.10811	0.267813	0.527782	BTN3A1
ENSG00000027001.9	1271.84	-0.159208	0.13929	-1.143	0.253038	0.510612	MIPEP
ENSG00000027075.14	450.655	0.108299	0.152697	0.709245	0.478173	0.714065	PRKCH
ENSG00000027644.4	3.42819	0.132654	0.429257	0.30903	0.757298	NA	INSRR
ENSG00000027697.14	3341.19	-0.364831	0.147328	-2.47632	0.0132745	0.098641	IFNGR1
ENSG00000027847.13	705.156	0.0608116	0.092107	0.660228	0.509107	0.738239	B4GALT7
ENSG00000027869.11	228.845	-0.0129845	0.151372	-0.085779	0.931642	0.972675	SH2D2A
ENSG00000028116.17	670.244	-0.162223	0.103784	-1.56309	0.118032	0.332375	VRK2
ENSG00000028137.18	2117.73	-0.00100018	0.164244	-0.00608959	0.995141	0.9987	TNFRSF1B
ENSG00000028203.17	1667.54	-0.167951	0.101378	-1.65668	0.0975836	0.299092	VEZT
ENSG00000028277.21	168.534	0.252209	0.270538	0.932249	0.351208	0.609264	POU2F2
ENSG00000028310.17	1013.22	0.0808788	0.0764931	1.05733	0.290359	0.550915	BRD9
ENSG00000028528.14	2349.22	-0.0361488	0.0692072	-0.522327	0.601443	0.799154	SNX1
ENSG00000028839.9	632.533	-0.175554	0.134469	-1.30554	0.191708	0.439409	TBPL1
ENSG00000029153.14	1023.62	-0.285926	0.231775	-1.23363	0.217339	0.469096	ARNTL2
ENSG00000029363.16	3363.55	-0.00710506	0.0675975	-0.105108	0.91629	0.965319	BCLAF1
ENSG00000029364.11	2092.49	-0.125957	0.0810727	-1.55363	0.120273	0.335608	SLC39A9
ENSG00000029534.20	53.9194	-0.228792	0.301631	-0.758517	0.448141	0.690247	ANK1
ENSG00000029559.6	53.3049	-0.11033	0.46584	-0.236841	0.81278	0.916558	IBSP
ENSG00000029639.10	410.483	-0.260731	0.12283	-2.1227	0.0337789	0.165802	TFB1M
ENSG00000029725.16	1281.89	-0.0795331	0.0844408	-0.94188	0.346254	0.604793	RABEP1
ENSG00000029993.14	2032.78	-0.0689855	0.156224	-0.44158	0.658793	0.834348	HMGB3
ENSG00000030066.13	97.2023	0.172581	0.115416	1.4953	0.134836	0.359122	NUP160
ENSG00000030110.12	1143.23	-0.400044	0.139931	-2.85887	0.00425154	0.0535587	BAK1
ENSG00000030304.13	4.54081	1.11235	0.364232	3.05396	0.00225844	NA	MUSK
ENSG00000030419.16	167.637	0.0923288	0.197316	0.467924	0.639839	0.822701	IKZF2
ENSG00000030582.17	9524.34	0.251711	0.12755	1.97344	0.048446	0.203473	GRN
ENSG00000031003.10	644.551	0.05288	0.0954061	0.554262	0.579399	0.786682	FAM13B
ENSG00000031081.10	646.796	0.296122	0.187405	1.58012	0.114079	0.326565	ARHGAP31
ENSG00000031691.6	263.967	-0.348035	0.137648	-2.52845	0.0114567	0.0909221	CENPQ
ENSG00000031698.12	3867.15	-0.200035	0.100105	-1.99825	0.0456894	0.19777	SARS1
ENSG00000031823.14	1514.68	0.216824	0.0875793	2.47575	0.0132957	0.0987217	RANBP3
ENSG00000032219.18	768.987	0.00191688	0.0879502	0.021795	0.982611	0.995031	ARID4A
ENSG00000032389.12	831.768	-0.161233	0.120713	-1.33567	0.181656	0.42584	EIPR1
ENSG00000032444.16	1687.61	0.207164	0.100643	2.05841	0.0395505	0.181956	PNPLA6
ENSG00000032742.17	631.646	0.0163491	0.136225	0.120016	0.904471	0.960076	IFT88
ENSG00000033011.12	871.04	-0.0620243	0.107759	-0.575582	0.564898	0.77645	ALG1
ENSG00000033030.13	706.178	-0.143099	0.0804145	-1.77952	0.0751545	0.258678	ZCCHC8
ENSG00000033050.8	625.189	-0.0677257	0.0912495	-0.742204	0.457964	0.697444	ABCF2
ENSG00000033100.16	1757.23	0.163488	0.0874406	1.8697	0.0615259	0.230993	CHPF2
ENSG00000033122.18	12.93	0.00394003	0.247467	0.0159215	0.987297	0.996436	LRRC7
ENSG00000033170.16	1514.06	-0.468527	0.21236	-2.20628	0.0273641	0.146613	FUT8
ENSG00000033178.12	1717.77	-0.176366	0.114089	-1.54586	0.122138	0.338532	UBA6
ENSG00000033327.12	1024.27	0.248729	0.140103	1.77533	0.075843	0.260149	GAB2
ENSG00000033627.16	1526.08	0.256538	0.105329	2.43558	0.0148679	0.105698	ATP6V0A1
ENSG00000033800.13	892.879	0.00102718	0.0766416	0.0134024	0.989307	0.996998	PIAS1
ENSG00000033867.16	813.434	0.127353	0.0991792	1.28407	0.199117	0.447187	SLC4A7
ENSG00000034053.14	10.4826	0.570547	0.273992	2.08235	0.0373108	0.176139	APBA2
ENSG00000034152.18	1899.75	0.000676658	0.150243	0.00450376	0.996407	0.999339	MAP2K3
ENSG00000034239.10	4.30278	0.132765	0.309799	0.428553	0.668248	NA	EFCAB1
ENSG00000034510.5	42818.6	-0.425764	0.162846	-2.61451	0.0089355	0.079349	TMSB10
ENSG00000034533.11	290.88	-0.108693	0.124693	-0.871688	0.383379	0.636651	ASTE1
ENSG00000034677.12	1621.92	-0.0298634	0.129919	-0.229862	0.818199	0.919087	RNF19A
ENSG00000034693.14	454.955	-0.215342	0.121965	-1.76561	0.0774607	0.263389	PEX3
ENSG00000034713.7	2015.67	-0.314745	0.143935	-2.18672	0.0287629	0.150705	GABARAPL2
ENSG00000034971.16	6.27213	0.636488	0.535529	1.18852	0.234628	0.488687	MYOC
ENSG00000035115.21	2841.35	-0.293311	0.138042	-2.12479	0.0336043	0.165445	SH3YL1
ENSG00000035141.7	1825.36	-0.326821	0.085313	-3.83085	0.000127703	0.0110482	FAM136A
ENSG00000035403.17	5149.64	0.260042	0.140274	1.85381	0.0637659	0.236111	VCL
ENSG00000035499.12	490.675	-0.472802	0.166878	-2.83322	0.00460811	0.0561273	DEPDC1B
ENSG00000035664.11	583.997	-0.236467	0.214272	-1.10358	0.269774	0.530163	DAPK2
ENSG00000035681.8	1248.93	-0.00983229	0.0902151	-0.108987	0.913213	0.963745	NSMAF
ENSG00000035687.9	1996.28	-0.111329	0.0915967	-1.21543	0.224202	0.47722	ADSS2
ENSG00000035720.7	19.2676	-0.604835	0.293161	-2.06315	0.0390983	0.180781	STAP1
ENSG00000035862.12	8151.45	0.682691	0.240317	2.8408	0.00450011	0.0552408	TIMP2
ENSG00000035928.15	1583.27	-0.0669523	0.0977794	-0.684728	0.493516	0.726552	RFC1
ENSG00000036054.12	1313.63	-0.291117	0.109396	-2.66113	0.00778781	0.0741773	TBC1D23
ENSG00000036257.12	2492.46	-0.106152	0.0733322	-1.44754	0.147745	0.377258	CUL3
ENSG00000036448.9	3.16022	0.429247	0.45945	0.934263	0.350168	NA	MYOM2
ENSG00000036473.7	93.0993	-1.00947	0.589989	-1.711	0.0870804	0.281122	OTC
ENSG00000036530.8	6.91499	0.439914	0.244807	1.79698	0.0723387	0.252869	CYP46A1
ENSG00000036549.12	1292.12	-0.199006	0.0779384	-2.55338	0.0106683	0.0873111	ZZZ3
ENSG00000036565.14	49.5926	0.693475	0.571493	1.21344	0.22496	0.478076	SLC18A1
ENSG00000036672.15	32.7979	0.445483	0.283573	1.57096	0.116191	0.32975	USP2
ENSG00000036828.16	1.26227	-0.276695	0.594252	-0.465618	0.641489	NA	CASR
ENSG00000037042.8	229.882	0.258104	0.142399	1.81254	0.0699032	0.247891	TUBG2
ENSG00000037241.7	433.751	-0.379589	0.140369	-2.70422	0.00684655	0.069069	RPL26L1
ENSG00000037280.15	270.159	0.522557	0.22147	2.35949	0.0182999	0.11776	FLT4
ENSG00000037474.14	2779.02	0.0336508	0.0911954	0.368997	0.71213	0.864078	NSUN2
ENSG00000037637.10	598.301	0.0137539	0.0807812	0.170261	0.864805	0.940856	FBXO42
ENSG00000037749.12	586.034	0.0215969	0.0774864	0.278718	0.780461	0.901165	MFAP3
ENSG00000037757.13	679.898	0.0301369	0.0957749	0.314663	0.753017	0.885907	MRI1
ENSG00000037897.16	557.964	-0.227339	0.101904	-2.23091	0.0256872	0.141615	METTL1
ENSG00000037965.5	6.968	-0.140556	0.65388	-0.214957	0.829801	0.924159	HOXC8
ENSG00000038002.8	480.919	-0.272576	0.157594	-1.72962	0.083699	0.274696	AGA
ENSG00000038210.12	898.864	-0.450354	0.129346	-3.48178	0.000498089	0.019132	PI4K2B
ENSG00000038219.12	1590.36	0.240396	0.114474	2.10001	0.0357283	0.171472	BOD1L1
ENSG00000038274.16	2785.92	-0.400233	0.11808	-3.38951	0.000700171	0.0223197	MAT2B
ENSG00000038295.7	22.4278	0.438763	0.251111	1.74729	0.0805878	0.269483	TLL1
ENSG00000038358.14	1334.06	0.299465	0.114798	2.60864	0.00909039	0.0803887	EDC4
ENSG00000038382.19	3168.72	0.458867	0.133571	3.43538	0.000591731	0.0207312	TRIO
ENSG00000038427.15	4459.57	0.519456	0.266008	1.95278	0.0508452	0.208075	VCAN
ENSG00000038532.15	810.718	0.221975	0.0982879	2.25841	0.0239199	0.135961	CLEC16A
ENSG00000038945.14	1185.09	0.0745114	0.258356	0.288405	0.773036	0.897615	MSR1
ENSG00000039068.18	15114.6	0.242052	0.130131	1.86007	0.0628762	0.234272	CDH1
ENSG00000039123.15	2202.25	-0.0234462	0.0858613	-0.273071	0.784799	0.902619	MTREX
ENSG00000039139.9	60.4236	0.209295	0.299547	0.698705	0.484736	0.719442	DNAH5
ENSG00000039319.16	1326.13	-0.0825365	0.0831922	-0.992118	0.32114	0.58088	ZFYVE16
ENSG00000039523.19	1143.43	0.42695	0.164123	2.6014	0.00928449	0.0811855	RIPOR1
ENSG00000039537.13	5.25596	-0.363549	0.444641	-0.817624	0.413572	0.661252	C6
ENSG00000039560.13	1518.53	0.374797	0.204888	1.82928	0.0673579	0.242792	RAI14
ENSG00000039600.10	64.301	0.438259	0.306297	1.43083	0.152478	0.383803	SOX30
ENSG00000039650.11	874.109	0.0756665	0.0987579	0.766181	0.443568	0.686206	PNKP
ENSG00000039987.6	28.0294	0.138297	0.608455	0.227293	0.820196	0.919766	BEST2
ENSG00000040199.18	487.054	0.192022	0.136228	1.40956	0.158671	0.392791	PHLPP2
ENSG00000040275.16	533.021	-0.0989426	0.117076	-0.845114	0.398047	0.648829	SPDL1
ENSG00000040341.17	1112.72	-0.0751173	0.0895265	-0.839051	0.401441	0.651563	STAU2
ENSG00000040487.12	279.768	0.0886423	0.103239	0.858609	0.390556	0.642225	SLC66A1
ENSG00000040531.14	357.788	0.0733396	0.115726	0.633733	0.526255	0.750951	CTNS
ENSG00000040608.13	138.402	-0.0543054	0.171586	-0.316491	0.75163	0.885162	RTN4R
ENSG00000040633.12	764.517	-0.136905	0.0979842	-1.39722	0.162348	0.398347	PHF23
ENSG00000040731.10	0.700593	-0.514068	0.703637	-0.730586	0.465032	NA	CDH10
ENSG00000040933.15	713.162	0.121643	0.0994176	1.22356	0.221119	0.473866	INPP4A
ENSG00000041353.9	650.923	-0.988148	0.405435	-2.43725	0.0147993	0.105429	RAB27B
ENSG00000041357.15	3918.33	-0.662628	0.146926	-4.50995	6.48431e-06	0.00291463	PSMA4
ENSG00000041515.15	9.00555	0.655869	0.27477	2.38698	0.0169875	0.113142	MYO16
ENSG00000041802.10	1645.68	-0.107746	0.0841062	-1.28107	0.200169	0.448343	LSG1
ENSG00000041880.14	683.778	-0.204477	0.143746	-1.42249	0.154884	0.38723	PARP3
ENSG00000041982.15	6483.63	0.655797	0.349133	1.87836	0.0603322	0.228296	TNC
ENSG00000041988.15	248.929	-0.0890467	0.0875205	-1.01744	0.308945	0.569328	THAP3
ENSG00000042062.11	109.009	0.801761	0.269199	2.97832	0.00289835	0.0439258	RIPOR3
ENSG00000042088.13	628.23	-0.311971	0.104322	-2.99045	0.00278564	0.0429872	TDP1
ENSG00000042286.14	909.609	-0.166601	0.125688	-1.32551	0.185002	0.429867	AIFM2
ENSG00000042304.11	0.67918	0.161677	0.731695	0.220963	0.825122	NA	C2orf83
ENSG00000042317.16	211.758	-0.523967	0.157086	-3.33554	0.000851354	0.0244039	SPATA7
ENSG00000042429.11	281.009	0.0204457	0.069846	0.292725	0.769733	0.895779	MED17
ENSG00000042445.13	2413.87	0.0460036	0.130392	0.35281	0.724231	0.871457	RETSAT
ENSG00000042493.15	4540.01	-0.0774631	0.150076	-0.516159	0.605743	0.802366	CAPG
ENSG00000042753.11	1783.98	-0.146278	0.0751218	-1.94721	0.0515098	0.209429	AP2S1
ENSG00000042781.12	6.27704	-0.649952	0.260617	-2.49389	0.0126351	0.0959484	USH2A
ENSG00000042813.7	0.809645	0.23767	0.600163	0.396009	0.692099	NA	ZPBP
ENSG00000042832.11	164.749	-0.316398	0.346282	-0.913701	0.360874	0.617814	TG
ENSG00000042980.12	295.091	0.177884	0.241156	0.737629	0.46074	0.699906	ADAM28
ENSG00000043039.6	137.084	-0.0242406	0.449716	-0.053902	0.957013	0.983981	BARX2
ENSG00000043093.13	1053.44	-0.366854	0.086933	-4.21997	2.4434e-05	0.00486975	DCUN1D1
ENSG00000043143.20	1126.53	0.24402	0.14609	1.67034	0.0948512	0.294082	JADE2
ENSG00000043355.11	138.029	1.00458	0.708651	1.4176	0.156309	0.388903	ZIC2
ENSG00000043462.11	1085.4	0.179277	0.249992	0.717129	0.473295	0.709992	LCP2
ENSG00000043514.16	715.797	-0.365388	0.110215	-3.31522	0.000915721	0.0253878	TRIT1
ENSG00000043591.5	18.5435	0.365801	0.405895	0.901223	0.36747	0.623748	ADRB1
ENSG00000044012.3	4.95992	-0.440665	0.509073	-0.865623	0.386697	0.639656	GUCA2B
ENSG00000044090.8	1160.98	0.136506	0.159535	0.855647	0.392193	0.643807	CUL7
ENSG00000044115.20	12006.4	0.0899108	0.0762028	1.17989	0.238044	0.492163	CTNNA1
ENSG00000044446.11	976.834	-0.0256381	0.147607	-0.173691	0.862108	0.939277	PHKA2
ENSG00000044459.14	160.165	-0.0857035	0.225354	-0.380306	0.703718	0.859748	CNTLN
ENSG00000044524.10	241.203	0.543642	0.272927	1.99189	0.0463826	0.199395	EPHA3
ENSG00000044574.7	21256.2	-0.178719	0.102213	-1.74849	0.0803789	0.26911	HSPA5
ENSG00000046604.12	13480.1	-0.19216	0.141031	-1.36254	0.173029	0.41304	DSG2
ENSG00000046647.13	561.925	-0.399545	0.16284	-2.4536	0.0141432	0.102607	GEMIN8
ENSG00000046651.14	1244.49	-0.156068	0.143572	-1.08703	0.277022	0.537654	OFD1
ENSG00000046653.14	106.954	0.369585	0.210233	1.75798	0.0787512	0.265639	GPM6B
ENSG00000046774.9	0.305001	-0.486769	1.89237	-0.257228	0.797003	NA	MAGEC2
ENSG00000046889.18	128.796	0.528221	0.182943	2.88736	0.00388494	0.0511679	PREX2
ENSG00000047056.15	465.632	-0.013356	0.0886752	-0.150617	0.880278	0.949347	WDR37
ENSG00000047188.15	1002.81	-0.012018	0.105901	-0.113483	0.909647	0.962352	YTHDC2
ENSG00000047230.14	1287.75	-0.221847	0.146357	-1.51579	0.129572	0.350716	CTPS2
ENSG00000047249.17	1298.18	-0.0269412	0.0982364	-0.274249	0.783894	0.902432	ATP6V1H
ENSG00000047315.15	3405.72	-0.0584623	0.0752287	-0.777127	0.437084	0.681313	POLR2B
ENSG00000047346.12	585.052	0.0388973	0.121493	0.32016	0.748847	0.88392	FAM214A
ENSG00000047365.11	716.76	-0.141494	0.146487	-0.965915	0.334087	0.593379	ARAP2
ENSG00000047410.13	4306.98	0.117771	0.0850407	1.38488	0.16609	0.403313	TPR
ENSG00000047457.13	116.207	-0.01348	0.398253	-0.033848	0.972998	0.990886	CP
ENSG00000047578.12	732.341	0.389927	0.104917	3.71654	0.000201972	0.0128332	KATNIP
ENSG00000047579.19	528.197	-0.110302	0.0921299	-1.19724	0.231211	0.484773	DTNBP1
ENSG00000047597.6	920.745	-0.175159	0.192619	-0.909359	0.363161	0.61967	XK
ENSG00000047617.14	14.071	0.216508	0.214456	1.00957	0.3127	0.573247	ANO2
ENSG00000047621.11	570.572	-0.355317	0.102694	-3.45997	0.000540244	0.0198836	C12orf4
ENSG00000047634.14	1067.26	-0.400096	0.201838	-1.98226	0.0474505	0.201537	SCML1
ENSG00000047644.18	1109.9	0.283993	0.146456	1.93911	0.0524883	0.211656	WWC3
ENSG00000047648.21	296.414	0.516665	0.353083	1.4633	0.143386	0.371632	ARHGAP6
ENSG00000047662.4	17.1965	0.251351	0.378441	0.664175	0.506578	0.736764	FAM184B
ENSG00000047849.21	6628.3	0.231132	0.117783	1.96235	0.0497215	0.206531	MAP4
ENSG00000047932.13	1412.34	0.0520405	0.0789268	0.659352	0.50967	0.738479	GOPC
ENSG00000047936.10	32.618	0.530272	0.544303	0.974223	0.329946	0.589787	ROS1
ENSG00000048028.11	783.515	-0.121226	0.089027	-1.36167	0.173301	0.413551	USP28
ENSG00000048052.21	205.389	0.168263	0.299805	0.561244	0.574631	0.783393	HDAC9
ENSG00000048140.17	1342.39	-0.145991	0.102917	-1.41853	0.156035	0.388589	TSPAN17
ENSG00000048162.20	964.668	-0.280416	0.116856	-2.39967	0.01641	0.110654	NOP16
ENSG00000048342.15	255.818	0.246648	0.172599	1.42902	0.152997	0.384513	CC2D2A
ENSG00000048392.11	1144.99	-0.166518	0.137488	-1.21114	0.225841	0.478989	RRM2B
ENSG00000048405.9	917.251	-0.0965999	0.0917112	-1.05331	0.292201	0.552545	ZNF800
ENSG00000048462.10	52.7273	-0.874295	0.418471	-2.08926	0.0366843	0.174078	TNFRSF17
ENSG00000048471.13	503.806	0.457484	0.149141	3.06746	0.0021589	0.0378811	SNX29
ENSG00000048540.14	69.2899	0.449639	0.322963	1.39223	0.163853	0.400319	LMO3
ENSG00000048544.5	1476.12	-0.200645	0.101407	-1.9786	0.0478608	0.202296	MRPS10
ENSG00000048545.13	6.86614	0.649524	0.358177	1.81342	0.0697678	0.247592	GUCA1A
ENSG00000048649.13	1494.87	0.186262	0.0901888	2.06524	0.0389	0.180147	RSF1
ENSG00000048707.15	1520.54	0.143315	0.127665	1.12259	0.261612	0.520611	VPS13D
ENSG00000048740.18	1166.34	-0.161012	0.151051	-1.06595	0.286446	0.547396	CELF2
ENSG00000048828.16	7943.92	0.0243112	0.0825481	0.29451	0.768368	0.895098	FAM120A
ENSG00000048991.16	1220.69	0.0177071	0.0902558	0.196188	0.844463	0.931177	R3HDM1
ENSG00000049089.14	458.219	0.0648641	0.345407	0.18779	0.851041	0.933847	COL9A2
ENSG00000049130.15	868.692	-0.186899	0.180788	-1.0338	0.301228	0.561375	KITLG
ENSG00000049167.14	233.768	-0.214729	0.0906627	-2.36844	0.0178632	0.116259	ERCC8
ENSG00000049192.14	123.75	0.232978	0.206187	1.12994	0.258502	0.516662	ADAMTS6
ENSG00000049239.12	2172.26	0.188815	0.147304	1.28181	0.19991	0.447953	H6PD
ENSG00000049245.12	2873.83	-0.19489	0.0773571	-2.51936	0.0117569	0.0922619	VAMP3
ENSG00000049246.14	312.641	0.0494148	0.217476	0.227219	0.820253	0.919779	PER3
ENSG00000049247.13	110.89	-0.768123	0.353952	-2.17013	0.0299968	0.154564	UTS2
ENSG00000049249.8	122.632	-0.279422	0.236473	-1.18162	0.237355	0.49146	TNFRSF9
ENSG00000049283.17	439.413	0.0848859	0.227784	0.37266	0.709402	0.862415	EPN3
ENSG00000049323.15	2556.18	0.542557	0.194674	2.787	0.00531982	0.0608481	LTBP1
ENSG00000049449.9	3836.61	-0.331172	0.141535	-2.33986	0.0192908	0.120934	RCN1
ENSG00000049540.16	1965.46	1.0861	0.302126	3.59487	0.000324559	0.0157624	ELN
ENSG00000049541.10	994.613	-0.366622	0.118926	-3.08278	0.00205078	0.037177	RFC2
ENSG00000049618.23	2028.49	0.323035	0.0931365	3.4684	0.000523566	0.0194391	ARID1B
ENSG00000049656.13	683.827	0.0391706	0.0866984	0.451804	0.65141	0.829818	CLPTM1L
ENSG00000049759.17	1454.77	0.189798	0.146787	1.29301	0.196006	0.444008	NEDD4L
ENSG00000049768.14	158.684	0.290598	0.24804	1.17157	0.241368	0.495928	FOXP3
ENSG00000049769.12	85.9541	0.00801683	0.175595	0.0456553	0.963585	0.9864	PPP1R3F
ENSG00000049860.13	5556.46	-0.0821596	0.0969843	-0.847144	0.396915	0.647758	HEXB
ENSG00000049883.14	356.339	-0.209537	0.0849435	-2.46677	0.0136336	0.100278	PTCD2
ENSG00000050030.14	6.56666	0.745819	0.375295	1.98728	0.0468909	0.200018	NEXMIF
ENSG00000050130.17	887.598	-0.296795	0.106134	-2.79642	0.00516728	0.0599932	JKAMP
ENSG00000050165.17	2359.61	0.442709	0.201951	2.19216	0.0283683	0.149603	DKK3
ENSG00000050327.14	38.4295	0.286301	0.651863	0.439205	0.660513	0.835269	ARHGEF5
ENSG00000050344.8	4906.83	-0.100159	0.13767	-0.727527	0.466903	0.704356	NFE2L3
ENSG00000050393.11	1309.61	0.122693	0.111184	1.10351	0.269805	0.530173	MCUR1
ENSG00000050405.13	5072.93	-0.123519	0.165463	-0.746502	0.455364	0.695679	LIMA1
ENSG00000050426.15	1540.36	-0.230097	0.112448	-2.04624	0.0407329	0.185338	LETMD1
ENSG00000050438.16	160.675	0.675264	0.275423	2.45173	0.0142171	0.102736	SLC4A8
ENSG00000050555.17	98.2652	0.891878	0.30538	2.92055	0.00349417	0.0485964	LAMC3
ENSG00000050628.20	149.113	0.686672	0.242787	2.82829	0.00467975	0.0566234	PTGER3
ENSG00000050730.15	62.0326	-0.883417	0.351312	-2.51462	0.011916	0.0926159	TNIP3
ENSG00000050748.17	1371.81	-0.0623607	0.0718264	-0.868214	0.385277	0.638341	MAPK9
ENSG00000050767.16	33.2965	0.289379	0.275248	1.05134	0.293103	0.553649	COL23A1
ENSG00000050820.16	196.885	0.346327	0.118827	2.91455	0.00356207	0.0490883	BCAR1
ENSG00000051009.10	1441.99	0.276071	0.0922538	2.99252	0.00276688	0.0428051	FAM160A2
ENSG00000051108.14	3079.99	-0.019537	0.146253	-0.133584	0.893732	0.955854	HERPUD1
ENSG00000051128.18	363.343	0.115102	0.222105	0.518234	0.604295	0.8013	HOMER3
ENSG00000051180.16	89.3077	-0.244753	0.175509	-1.39453	0.163156	0.39938	RAD51
ENSG00000051341.13	427.998	-0.0737128	0.146607	-0.502793	0.61511	0.807733	POLQ
ENSG00000051382.8	1639.03	0.0398561	0.0909556	0.438193	0.661247	0.835705	PIK3CB
ENSG00000051523.10	5008.57	-0.0634199	0.153166	-0.41406	0.67883	0.845825	CYBA
ENSG00000051596.9	872.923	-0.248678	0.134258	-1.85224	0.0639915	0.236633	THOC3
ENSG00000051620.10	2581.43	0.025735	0.111527	0.230752	0.817508	0.918717	HEBP2
ENSG00000051825.14	474.32	-0.119207	0.0976428	-1.22084	0.222145	0.475049	MPHOSPH9
ENSG00000052126.14	1181.36	-0.00858156	0.115667	-0.0741917	0.940858	0.976873	PLEKHA5
ENSG00000052344.15	5020.76	0.185356	0.20125	0.921023	0.357038	0.614835	PRSS8
ENSG00000052723.11	1035.23	-0.339735	0.0919636	-3.69423	0.000220555	0.0132748	SIKE1
ENSG00000052749.13	1268.07	0.153291	0.124387	1.23238	0.217809	0.469725	RRP12
ENSG00000052795.12	1317.75	0.071424	0.109236	0.65385	0.513209	0.741299	FNIP2
ENSG00000052802.12	2607.54	-0.467312	0.207815	-2.24869	0.024532	0.137799	MSMO1
ENSG00000052841.14	2231.33	0.206257	0.0859852	2.39875	0.016451	0.110859	TTC17
ENSG00000052850.6	0.900202	0.484045	0.43985	1.10048	0.271124	NA	ALX4
ENSG00000053108.16	24.1521	-0.580884	0.435793	-1.33294	0.182553	0.426853	FSTL4
ENSG00000053254.15	1477.07	0.320386	0.135032	2.37266	0.0176606	0.115439	FOXN3
ENSG00000053328.8	12.5962	0.412269	0.283382	1.45482	0.145719	0.374828	METTL24
ENSG00000053371.12	1039.19	-0.229874	0.125999	-1.82441	0.0680905	0.244162	AKR7A2
ENSG00000053372.4	1539.23	-0.320142	0.111028	-2.88345	0.00393347	0.0513276	MRTO4
ENSG00000053438.9	33.4174	0.454335	0.242597	1.8728	0.0610961	0.230236	NNAT
ENSG00000053501.12	466.509	-0.0223248	0.0946318	-0.235912	0.813501	0.916881	USE1
ENSG00000053524.12	25.0902	0.230928	0.159707	1.44594	0.148193	0.377733	MCF2L2
ENSG00000053702.14	107.172	0.314912	0.134591	2.33977	0.0192956	0.120934	NRIP2
ENSG00000053747.16	3565.11	0.934814	0.339241	2.75561	0.0058583	0.0643256	LAMA3
ENSG00000053770.11	1228.6	-0.344523	0.107656	-3.20021	0.00137327	0.0299624	AP5M1
ENSG00000053900.10	872.225	-0.355795	0.0910067	-3.90955	9.24665e-05	0.00921437	ANAPC4
ENSG00000053918.16	1693.63	0.145787	0.265529	0.549041	0.582977	0.789134	KCNQ1
ENSG00000054116.11	1277.8	-0.36314	0.112652	-3.22356	0.0012661	0.0291382	TRAPPC3
ENSG00000054118.14	3676.08	0.0259394	0.0868499	0.29867	0.765192	0.893514	THRAP3
ENSG00000054148.17	1379.16	-0.146168	0.134336	-1.08808	0.276559	0.537295	PHPT1
ENSG00000054179.11	566.287	-0.0753845	0.2478	-0.304215	0.760964	0.890644	ENTPD2
ENSG00000054219.10	1167.02	-0.226609	0.176247	-1.28574	0.198533	0.44668	LY75
ENSG00000054267.21	1358.85	0.130091	0.0737611	1.76368	0.0777854	0.263941	ARID4B
ENSG00000054277.13	158.038	0.161432	0.148265	1.08881	0.276238	0.536991	OPN3
ENSG00000054282.15	0	NA	NA	NA	NA	NA	SDCCAG8
ENSG00000054356.13	59.2763	0.902645	0.389674	2.31641	0.0205359	0.124598	PTPRN
ENSG00000054392.12	0.0148244	-0.292006	3.22216	-0.0906245	0.927791	NA	HHAT
ENSG00000054523.17	1568.41	0.0211435	0.12339	0.171354	0.863945	0.940325	KIF1B
ENSG00000054598.7	186.879	0.25364	0.327625	0.774177	0.438826	0.682467	FOXC1
ENSG00000054611.13	926.235	0.0989546	0.0707542	1.39857	0.161942	0.397675	TBC1D22A
ENSG00000054654.16	2916.7	0.10527	0.154653	0.680686	0.49607	0.728297	SYNE2
ENSG00000054690.13	919.6	-0.114899	0.176007	-0.652807	0.513881	0.74175	PLEKHH1
ENSG00000054793.13	6458.84	0.216129	0.223115	0.968687	0.332702	0.591986	ATP9A
ENSG00000054796.12	0.199782	-0.186208	1.714	-0.108639	0.913489	NA	SPO11
ENSG00000054803.3	2.24058	-0.77192	0.509171	-1.51603	0.129511	NA	CBLN4
ENSG00000054938.15	303.288	1.59363	0.429244	3.71264	0.000205107	0.0128332	CHRDL2
ENSG00000054965.10	1262.86	0.174746	0.135383	1.29075	0.196791	0.444868	FAM168A
ENSG00000054967.12	279.177	0.293461	0.173325	1.69312	0.0904326	0.287376	RELT
ENSG00000054983.16	1080.43	-0.212844	0.199909	-1.06471	0.287008	0.547909	GALC
ENSG00000055044.10	2812.25	-0.170044	0.0789191	-2.15466	0.0311887	0.158312	NOP58
ENSG00000055070.16	2964.41	-0.0382833	0.0834281	-0.458878	0.646322	0.826726	SZRD1
ENSG00000055118.14	420.15	0.0867296	0.290058	0.299007	0.764934	0.893322	KCNH2
ENSG00000055130.15	2380.81	-0.144448	0.0744972	-1.93898	0.0525042	0.21168	CUL1
ENSG00000055147.18	468.338	-0.0698326	0.0829809	-0.84155	0.40004	0.650245	FAM114A2
ENSG00000055163.19	1136.72	-0.0359567	0.167098	-0.215184	0.829624	0.924085	CYFIP2
ENSG00000055208.18	2267.54	0.109438	0.0729761	1.49964	0.133709	0.357109	TAB2
ENSG00000055211.13	900.152	0.0545853	0.0892099	0.611875	0.540621	0.760143	GINM1
ENSG00000055332.17	2522.23	-0.005097	0.0958472	-0.0531785	0.95759	0.984287	EIF2AK2
ENSG00000055483.19	1588.19	0.237362	0.111374	2.13121	0.0330717	0.163777	USP36
ENSG00000055609.17	2140.77	0.222305	0.105275	2.11165	0.0347168	0.168582	KMT2C
ENSG00000055732.12	74.5673	-0.0112725	0.420046	-0.0268363	0.97859	0.992925	MCOLN3
ENSG00000055813.5	10.1289	0.729581	0.262292	2.78156	0.00540984	0.0612954	CCDC85A
ENSG00000055917.15	4446.89	0.0495716	0.0591718	0.837759	0.402166	0.651896	PUM2
ENSG00000055950.16	1460.05	-0.293021	0.126797	-2.31095	0.0208355	0.125691	MRPL43
ENSG00000055955.15	7.2529	0.0939595	0.275944	0.340501	0.733479	0.875842	ITIH4
ENSG00000055957.10	1.61887	0.0219436	0.425327	0.0515922	0.958854	NA	ITIH1
ENSG00000056050.6	461.852	-0.531541	0.148367	-3.58261	0.000340178	0.016231	HPF1
ENSG00000056097.15	3206.41	0.00301865	0.067498	0.044722	0.964329	0.986796	ZFR
ENSG00000056277.15	212.368	-0.178087	0.128025	-1.39104	0.164215	0.400647	ZNF280C
ENSG00000056291.17	3.95825	0.406917	0.41247	0.986537	0.32387	NA	NPFFR2
ENSG00000056487.15	0.913859	-0.307021	0.592618	-0.518076	0.604405	NA	PHF21B
ENSG00000056558.10	473.442	0.0339936	0.163287	0.208183	0.835086	0.926987	TRAF1
ENSG00000056586.15	1644.23	0.0851445	0.0777204	1.09552	0.273287	0.534137	RC3H2
ENSG00000056736.9	801.867	-0.178533	0.211004	-0.846109	0.397492	0.64833	IL17RB
ENSG00000056972.18	803.132	0.119272	0.135129	0.882657	0.377421	0.631966	TRAF3IP2
ENSG00000056998.19	481.108	-0.268139	0.302436	-0.886597	0.375296	0.630648	GYG2
ENSG00000057019.15	899.417	-0.166953	0.224522	-0.743594	0.457122	0.696916	DCBLD2
ENSG00000057149.15	8.81102	-2.44262	1.24609	-1.96023	0.0499691	0.206903	SERPINB3
ENSG00000057252.12	1019.4	0.154337	0.162791	0.948073	0.343092	0.601707	SOAT1
ENSG00000057294.14	3140.71	-0.125692	0.147097	-0.854484	0.392837	0.644256	PKP2
ENSG00000057468.6	7.47687	-1.56421	0.455712	-3.43246	0.00059813	0.0208517	MSH4
ENSG00000057593.13	61.3678	0.269978	0.527656	0.511655	0.608892	0.804369	F7
ENSG00000057608.16	9598.8	-0.425188	0.0966726	-4.39822	1.09141e-05	0.00334161	GDI2
ENSG00000057657.16	792.01	0.489294	0.20797	2.35271	0.0186371	0.118664	PRDM1
ENSG00000057663.15	1584.84	-0.281452	0.111919	-2.51478	0.0119108	0.092612	ATG5
ENSG00000057704.12	658.878	0.169258	0.183471	0.922528	0.356253	0.614083	TMCC3
ENSG00000057757.9	1208.42	-0.139952	0.0971415	-1.44071	0.149668	0.379578	PITHD1
ENSG00000057935.13	929.818	-0.0855921	0.0810852	-1.05558	0.291159	0.551415	MTA3
ENSG00000058056.8	348.285	0.0983008	0.162171	0.606156	0.544411	0.762761	USP13
ENSG00000058063.15	2614.33	0.0159728	0.113535	0.140686	0.888118	0.952787	ATP11B
ENSG00000058085.14	7412.49	0.706709	0.304468	2.32113	0.0202797	0.123911	LAMC2
ENSG00000058091.16	357.566	0.388218	0.235924	1.64552	0.0998631	0.302901	CDK14
ENSG00000058262.9	9143.81	0.142685	0.0822884	1.73396	0.0829251	0.273261	SEC61A1
ENSG00000058272.18	2030.75	-0.0163871	0.0797491	-0.205483	0.837195	0.92798	PPP1R12A
ENSG00000058335.15	36.1973	-0.386679	0.267219	-1.44705	0.147883	0.377434	RASGRF1
ENSG00000058404.19	6.31705	0.454146	0.336681	1.34889	0.177372	0.419569	CAMK2B
ENSG00000058453.16	582.814	0.34338	0.147218	2.33247	0.0196762	0.122416	CROCC
ENSG00000058600.15	0.87206	0.763917	0.423809	1.8025	0.0714666	NA	POLR3E
ENSG00000058668.14	1866.86	0.491954	0.168333	2.92251	0.00347221	0.0484914	ATP2B4
ENSG00000058673.16	75.3483	0.179706	0.103938	1.72898	0.0838129	0.274857	ZC3H11A
ENSG00000058729.10	768.63	-0.313876	0.0952075	-3.29676	0.00097807	0.0261632	RIOK2
ENSG00000058799.14	779.504	-0.300516	0.135656	-2.21528	0.0267406	0.144868	YIPF1
ENSG00000058804.11	1671.81	-0.320091	0.11159	-2.86846	0.00412476	0.0525888	NDC1
ENSG00000058866.14	116.082	-0.311997	0.242303	-1.28763	0.197876	0.446139	DGKG
ENSG00000059122.16	814.15	0.220079	0.112703	1.95273	0.0508517	0.208075	FLYWCH1
ENSG00000059145.18	319.091	0.320317	0.121433	2.6378	0.00834455	0.0770669	UNKL
ENSG00000059377.16	821.837	-0.151185	0.196628	-0.768888	0.44196	0.684971	TBXAS1
ENSG00000059378.12	1406.02	-0.136814	0.150354	-0.90995	0.362849	0.619488	PARP12
ENSG00000059573.8	4405.02	-0.0658056	0.109993	-0.59827	0.54966	0.766279	ALDH18A1
ENSG00000059588.9	1755.98	-0.128467	0.101824	-1.26165	0.207074	0.45712	TARBP1
ENSG00000059691.11	537.382	-0.495907	0.110282	-4.49673	6.9007e-06	0.00299353	GATB
ENSG00000059728.10	1689.81	0.0525773	0.198524	0.264841	0.791132	0.905583	MXD1
ENSG00000059758.7	667.45	0.0405528	0.102401	0.396021	0.692089	0.853806	CDK17
ENSG00000059769.19	283.953	-0.248588	0.0832275	-2.98685	0.00281872	0.0433079	DNAJC25
ENSG00000059804.15	1472.09	0.615823	0.308595	1.99557	0.0459808	0.198364	SLC2A3
ENSG00000059915.16	171.645	0.586808	0.219147	2.67769	0.00741309	0.07227	PSD
ENSG00000060069.16	322.424	0.121232	0.128954	0.940114	0.347159	0.605472	CTDP1
ENSG00000060138.12	3941.7	-0.0296484	0.0967496	-0.306444	0.759266	0.889298	YBX3
ENSG00000060140.8	250.358	-0.0499343	0.275862	-0.181012	0.856358	0.936555	STYK1
ENSG00000060237.16	4107.16	0.116495	0.131268	0.887458	0.374832	0.630422	WNK1
ENSG00000060303.5	2.39814	-0.445725	0.344434	-1.29408	0.195639	NA	RPS17P5
ENSG00000060339.13	2415.72	-0.115245	0.0647658	-1.77941	0.075172	0.258688	CCAR1
ENSG00000060491.16	1881.79	0.0450698	0.142316	0.316688	0.751481	0.885086	OGFR
ENSG00000060558.3	334.816	-0.104362	0.243117	-0.429268	0.667728	0.839711	GNA15
ENSG00000060566.13	32.6836	-0.0437555	0.410787	-0.106516	0.915173	0.964738	CREB3L3
ENSG00000060642.10	478.399	-0.252297	0.11688	-2.15859	0.0308816	0.157396	PIGV
ENSG00000060656.19	364.615	0.0519882	0.324012	0.160452	0.872525	0.94499	PTPRU
ENSG00000060688.12	1144.77	-0.368278	0.108002	-3.40991	0.000649853	0.0217572	SNRNP40
ENSG00000060709.15	107.303	0.232559	0.457952	0.507824	0.611577	0.805858	RIMBP2
ENSG00000060718.21	2658.93	0.438816	0.30514	1.43808	0.150411	0.380457	COL11A1
ENSG00000060749.15	1129.05	-0.0133465	0.147678	-0.0903758	0.927989	0.970529	QSER1
ENSG00000060762.18	859.078	-0.308832	0.156611	-1.97197	0.0486134	0.204054	MPC1
ENSG00000060971.17	1453.91	0.00843363	0.104617	0.0806141	0.935749	0.974737	ACAA1
ENSG00000060982.14	624.097	0.289007	0.279968	1.03228	0.301939	0.561631	BCAT1
ENSG00000061273.17	1550.86	0.377751	0.114305	3.30475	0.0009506	0.0257975	HDAC7
ENSG00000061337.15	229.41	0.720489	0.242062	2.97647	0.0029159	0.0440639	LZTS1
ENSG00000061455.10	65.7828	0.499651	0.270304	1.84848	0.0645331	0.237769	PRDM6
ENSG00000061492.11	0.0436297	-0.121289	3.22216	-0.0376421	0.969973	NA	WNT8A
ENSG00000061656.9	212.645	-0.120356	0.227188	-0.529763	0.596276	0.796331	SPAG4
ENSG00000061676.14	6050.8	-0.0447831	0.0679442	-0.659116	0.509821	0.738565	NCKAP1
ENSG00000061794.12	3897.29	-0.600651	0.159761	-3.75969	0.000170122	0.012091	MRPS35
ENSG00000061918.12	459.415	0.461027	0.201116	2.29234	0.0218858	0.129331	GUCY1B1
ENSG00000061936.9	1181.64	0.177293	0.0834499	2.12455	0.0336246	0.165506	SFSWAP
ENSG00000061938.17	1292.62	0.26239	0.127421	2.05924	0.0394712	0.181657	TNK2
ENSG00000061987.15	1105.83	0.0341313	0.0741204	0.460484	0.645169	0.825808	MON2
ENSG00000062038.13	2044.37	-0.0572188	0.206191	-0.277504	0.781393	0.901404	CDH3
ENSG00000062096.14	0.497566	-0.505763	0.694081	-0.72868	0.466197	NA	ARSF
ENSG00000062194.15	2417.94	-0.174423	0.0673554	-2.5896	0.00960887	0.0824521	GPBP1
ENSG00000062282.14	791.063	0.00620168	0.204663	0.0303019	0.975826	0.992025	DGAT2
ENSG00000062370.16	134.02	-0.14321	0.150414	-0.952107	0.341043	0.599507	ZNF112
ENSG00000062485.18	5492.43	-0.0319677	0.096045	-0.33284	0.739255	0.87872	CS
ENSG00000062524.15	105.974	-0.0308522	0.405313	-0.0761195	0.939324	0.976387	LTK
ENSG00000062582.13	339.721	-0.181341	0.0980978	-1.84858	0.064519	0.237769	MRPS24
ENSG00000062598.17	1072.1	0.126832	0.114135	1.11124	0.266466	0.52606	ELMO2
ENSG00000062650.18	2098.02	-0.0312038	0.0698231	-0.446899	0.654948	0.831917	WAPL
ENSG00000062716.12	5408.9	-0.163617	0.13543	-1.20813	0.226999	0.479941	VMP1
ENSG00000062725.9	929.563	-0.0809297	0.0713109	-1.13489	0.256423	0.514404	APPBP2
ENSG00000062822.13	1009.8	0.0735725	0.124476	0.591059	0.554481	0.769238	POLD1
ENSG00000063015.19	2.47454	0.852288	0.439426	1.93955	0.0524344	NA	SEZ6
ENSG00000063046.17	12348.3	-0.0718834	0.098512	-0.729691	0.465579	0.703436	EIF4B
ENSG00000063127.15	10.5291	-0.116113	0.246364	-0.471306	0.637422	0.820977	SLC6A16
ENSG00000063169.10	400.379	0.365476	0.131956	2.76969	0.00561094	0.0626382	BICRA
ENSG00000063176.15	661.21	0.0793675	0.159984	0.496098	0.619826	0.810431	SPHK2
ENSG00000063177.12	22948.1	-0.290218	0.143794	-2.01829	0.0435612	0.192647	RPL18
ENSG00000063180.8	84.4838	0.280888	0.209604	1.34009	0.180215	0.423601	CA11
ENSG00000063241.7	1140.99	-0.224254	0.111573	-2.00993	0.0444381	0.19461	ISOC2
ENSG00000063244.12	5115.86	0.0962039	0.10069	0.955445	0.339353	0.597778	U2AF2
ENSG00000063245.14	4422.19	0.205021	0.128962	1.58978	0.111885	0.322907	EPN1
ENSG00000063322.13	1352.42	0.0657147	0.0753011	0.872692	0.382831	0.636515	MED29
ENSG00000063438.16	45.1911	0.305805	0.224216	1.36388	0.172605	0.4124	AHRR
ENSG00000063515.2	0.0217015	-0.352118	3.22216	-0.10928	0.91298	NA	GSC2
ENSG00000063587.14	756.897	0.25528	0.133883	1.90675	0.0565534	0.220253	ZNF275
ENSG00000063601.16	1057.61	0.0307975	0.113181	0.272108	0.785539	0.902949	MTMR1
ENSG00000063660.8	1210.73	0.311743	0.255241	1.22137	0.221946	0.474932	GPC1
ENSG00000063761.15	277.791	-0.151117	0.140358	-1.07666	0.281632	0.542367	ADCK1
ENSG00000063854.12	853.929	0.105158	0.0808323	1.30094	0.193278	0.44086	HAGH
ENSG00000063978.15	1619.94	-0.0871421	0.100896	-0.863685	0.387761	0.640373	RNF4
ENSG00000064012.21	1265.4	-0.21151	0.0637715	-3.31668	0.000910949	0.025322	CASP8
ENSG00000064042.17	477.313	0.374792	0.211616	1.7711	0.0765445	0.261241	LIMCH1
ENSG00000064102.14	1141.08	-0.375717	0.107684	-3.48908	0.000484686	0.018857	INTS13
ENSG00000064115.10	2150.87	-0.549294	0.162253	-3.38542	0.000710682	0.0224088	TM7SF3
ENSG00000064195.7	26.9746	0.644575	0.610437	1.05592	0.291003	0.551316	DLX3
ENSG00000064199.6	244.688	-0.264897	0.153611	-1.72446	0.0846245	0.276532	SPA17
ENSG00000064201.15	28.0096	0.0817574	0.25095	0.325791	0.744583	0.881098	TSPAN32
ENSG00000064205.10	12.3871	-0.496315	0.422596	-1.17444	0.240217	0.494555	CCN5
ENSG00000064218.4	4.22643	-0.542264	0.386629	-1.40254	0.160753	NA	DMRT3
ENSG00000064225.12	92.276	0.0109354	0.18749	0.058325	0.95349	0.982362	ST3GAL6
ENSG00000064270.12	1583.25	0.0563645	0.16717	0.337169	0.735989	0.876961	ATP2C2
ENSG00000064300.8	61.4998	0.959522	0.301119	3.18651	0.00143998	0.0309157	NGFR
ENSG00000064309.14	112.668	0.535908	0.173188	3.09436	0.00197235	0.0365507	CDON
ENSG00000064313.11	1214.11	0.0700916	0.0839415	0.835006	0.403714	0.653537	TAF2
ENSG00000064393.15	1451.14	0.0582792	0.16803	0.346837	0.728714	0.873405	HIPK2
ENSG00000064419.13	2305.85	0.00875222	0.0960963	0.0910776	0.927431	0.970379	TNPO3
ENSG00000064489.22	13.9796	0.157512	0.175508	0.897463	0.369472	0.625087	BORCS8-MEF2B
ENSG00000064490.13	840.141	-0.0368185	0.0786186	-0.468318	0.639558	0.822658	RFXANK
ENSG00000064545.14	835.809	0.0889298	0.110448	0.80517	0.420722	0.668056	TMEM161A
ENSG00000064547.13	444.745	0.127418	0.0989186	1.28811	0.197708	0.446026	LPAR2
ENSG00000064601.18	6784.94	-0.00268042	0.171865	-0.015596	0.987557	0.996519	CTSA
ENSG00000064607.16	1975.71	0.0892897	0.0893786	0.999005	0.317792	0.577769	SUGP2
ENSG00000064651.13	15309.3	-0.218463	0.20803	-1.05015	0.293648	0.554091	SLC12A2
ENSG00000064652.10	164.727	-0.238011	0.178739	-1.33161	0.182988	0.427254	SNX24
ENSG00000064655.18	78.4161	-0.0562721	0.385398	-0.14601	0.883913	0.950882	EYA2
ENSG00000064666.14	4227.16	0.207237	0.132977	1.55844	0.119129	0.334092	CNN2
ENSG00000064687.12	551.798	0.376721	0.155535	2.42209	0.0154316	0.107558	ABCA7
ENSG00000064692.18	207.149	-0.47693	0.359749	-1.32573	0.184929	0.429745	SNCAIP
ENSG00000064703.11	555.707	-0.401745	0.0959173	-4.18845	2.80862e-05	0.00515955	DDX20
ENSG00000064726.9	2254.91	-0.310418	0.0922386	-3.36538	0.000764385	0.0232246	BTBD1
ENSG00000064763.10	1669.89	-0.330417	0.145573	-2.26977	0.0232214	0.133964	FAR2
ENSG00000064787.13	1294.34	0.342923	0.361981	0.947352	0.343459	0.601902	BCAS1
ENSG00000064835.10	1.68554	-0.166273	0.394974	-0.420973	0.673775	NA	POU1F1
ENSG00000064886.13	59.56	-0.261197	0.386236	-0.676263	0.498874	0.730513	CHI3L2
ENSG00000064932.15	43.8524	0.279024	0.153701	1.81537	0.0694669	0.246981	SBNO2
ENSG00000064933.17	542.48	-0.362277	0.0882007	-4.10742	4.00098e-05	0.00616969	PMS1
ENSG00000064961.18	1842.35	0.117207	0.0885147	1.32415	0.185453	0.43042	HMG20B
ENSG00000064989.12	574.901	0.0633943	0.177206	0.357744	0.720535	0.869631	CALCRL
ENSG00000064995.17	795.876	-0.178349	0.0851502	-2.09452	0.0362135	0.173009	TAF11
ENSG00000064999.14	1431.86	0.31343	0.122622	2.55607	0.0105862	0.0868846	ANKS1A
ENSG00000065000.17	4388.26	0.206061	0.114596	1.79815	0.0721531	0.252681	AP3D1
ENSG00000065029.14	706.637	0.15191	0.0883072	1.72024	0.0853882	0.277995	ZNF76
ENSG00000065054.13	1407.45	0.509164	0.132322	3.84793	0.000119121	0.0105723	SLC9A3R2
ENSG00000065057.7	863.028	-0.246081	0.172838	-1.42376	0.154515	0.386801	NTHL1
ENSG00000065060.16	737.981	0.0418837	0.114045	0.367256	0.713428	0.864966	UHRF1BP1
ENSG00000065135.10	2798.92	-0.254867	0.0770717	-3.30689	0.000943395	0.0257829	GNAI3
ENSG00000065150.18	7263.83	-0.215375	0.130248	-1.65358	0.0982134	0.300025	IPO5
ENSG00000065154.11	2656.97	-0.162825	0.157523	-1.03366	0.301295	0.56144	OAT
ENSG00000065183.15	1696.11	-0.193823	0.0931859	-2.07996	0.0375292	0.176619	WDR3
ENSG00000065243.19	1919.82	-0.19665	0.102605	-1.91657	0.0552926	0.217566	PKN2
ENSG00000065268.10	1213.93	-0.00290743	0.11831	-0.0245746	0.980394	0.993681	WDR18
ENSG00000065308.4	1371.65	0.32297	0.156516	2.0635	0.0390655	0.180669	TRAM2
ENSG00000065320.8	152.225	0.314923	0.287259	1.0963	0.272946	0.534061	NTN1
ENSG00000065325.12	21.4475	0.564889	0.295692	1.9104	0.0560821	0.219121	GLP2R
ENSG00000065328.16	380.938	-0.286859	0.180869	-1.586	0.112738	0.324415	MCM10
ENSG00000065357.19	765.432	0.139262	0.187174	0.744024	0.456862	0.696916	DGKA
ENSG00000065361.15	9664.72	0.103489	0.143328	0.722047	0.470265	0.707168	ERBB3
ENSG00000065371.17	1.33689	0.526668	0.555747	0.947677	0.343294	NA	ROPN1
ENSG00000065413.19	337.946	-0.0631197	0.182024	-0.346765	0.728768	0.873405	ANKRD44
ENSG00000065427.14	5662.26	-0.0667772	0.0731295	-0.913137	0.361171	0.618091	KARS1
ENSG00000065457.10	649.446	0.0882957	0.0824362	1.07108	0.284133	0.544899	ADAT1
ENSG00000065485.19	1066.19	-0.0211438	0.100469	-0.210452	0.833315	0.926018	PDIA5
ENSG00000065491.8	403.906	0.0730159	0.0753265	0.969326	0.332383	0.591711	TBC1D22B
ENSG00000065518.7	1869.16	-0.314345	0.110067	-2.85593	0.00429111	0.0537706	NDUFB4
ENSG00000065526.10	2245.04	0.324874	0.136506	2.37992	0.0173163	0.114213	SPEN
ENSG00000065534.18	3471.59	0.555086	0.219636	2.5273	0.0114942	0.0910831	MYLK
ENSG00000065548.17	3404.12	-0.233812	0.0948716	-2.46451	0.0137203	0.10053	ZC3H15
ENSG00000065559.14	730.53	-0.299815	0.112396	-2.66749	0.00764195	0.0735508	MAP2K4
ENSG00000065600.12	351.732	-0.257673	0.113553	-2.26919	0.0232566	0.134035	PACC1
ENSG00000065609.14	3.75987	0.321771	0.347327	0.926419	0.354228	NA	SNAP91
ENSG00000065613.13	3016.28	0.012793	0.112719	0.113495	0.909638	0.962352	SLK
ENSG00000065615.13	956.512	-0.315276	0.125993	-2.50232	0.0123382	0.0944571	CYB5R4
ENSG00000065618.19	4572.22	0.714177	0.350997	2.03471	0.0418799	0.188086	COL17A1
ENSG00000065621.14	635.57	-0.595454	0.214086	-2.78137	0.00541295	0.0612954	GSTO2
ENSG00000065665.20	149.272	-0.137135	0.118161	-1.16057	0.245815	0.501602	SEC61A2
ENSG00000065675.14	149.034	-0.1372	0.247909	-0.55343	0.579969	0.786875	PRKCQ
ENSG00000065717.14	1290.68	0.466526	0.275881	1.69104	0.0908284	0.28795	TLE2
ENSG00000065802.11	612.558	0.211902	0.100198	2.11482	0.0344452	0.167787	ASB1
ENSG00000065809.13	1473.1	-0.153346	0.186988	-0.820088	0.412166	0.660147	FAM107B
ENSG00000065833.8	886.216	-0.303306	0.252952	-1.19907	0.230502	0.48367	ME1
ENSG00000065882.15	1532.48	-0.0527876	0.138725	-0.380521	0.703559	0.859652	TBC1D1
ENSG00000065883.15	1858.24	0.12146	0.0803017	1.51255	0.130395	0.352041	CDK13
ENSG00000065911.11	2550.46	-0.29571	0.148885	-1.98616	0.0470155	0.200378	MTHFD2
ENSG00000065923.9	412.469	-0.390496	0.245305	-1.59188	0.111412	0.322146	SLC9A7
ENSG00000065970.8	756.521	0.119521	0.0905864	1.31942	0.187029	0.432912	FOXJ2
ENSG00000065978.18	13936.2	-0.245085	0.0896808	-2.73286	0.00627877	0.066389	YBX1
ENSG00000065989.15	663.728	0.466565	0.149691	3.11686	0.00182787	0.0352976	PDE4A
ENSG00000066027.11	2435.39	-0.295988	0.130547	-2.26729	0.0233726	0.134286	PPP2R5A
ENSG00000066032.18	34.5214	0.525036	0.537519	0.976778	0.328679	0.588148	CTNNA2
ENSG00000066044.14	2373.96	-0.020329	0.0727863	-0.279297	0.780017	0.901165	ELAVL1
ENSG00000066056.13	458.808	0.43868	0.219311	2.00027	0.0454712	0.197294	TIE1
ENSG00000066084.12	1879.07	0.110038	0.105564	1.04238	0.297234	0.557768	DIP2B
ENSG00000066117.14	1723.7	0.0915481	0.0989103	0.925568	0.354671	0.612448	SMARCD1
ENSG00000066135.12	797.764	-0.042817	0.0826409	-0.518109	0.604382	0.8013	KDM4A
ENSG00000066136.20	1017.83	0.0103311	0.0718313	0.143824	0.885639	0.951329	NFYC
ENSG00000066185.12	30.1595	-0.578461	0.300804	-1.92305	0.0544734	0.21587	ZMYND12
ENSG00000066230.11	643.435	-0.372182	0.354461	-1.04999	0.293721	0.5541	SLC9A3
ENSG00000066248.14	679.958	0.274222	0.168393	1.62847	0.103426	0.309578	NGEF
ENSG00000066279.17	1033.57	-0.104227	0.147642	-0.705946	0.480222	0.715668	ASPM
ENSG00000066294.14	530.868	0.0506124	0.252471	0.200468	0.841115	0.929598	CD84
ENSG00000066322.14	2515.95	-0.0606582	0.0955388	-0.634906	0.525489	0.750405	ELOVL1
ENSG00000066336.11	627.518	0.155441	0.220273	0.705676	0.48039	0.715668	SPI1
ENSG00000066379.14	0.0478453	-0.47234	3.22216	-0.146591	0.883455	NA	POLR1H
ENSG00000066382.16	19.6272	1.04742	0.291095	3.59819	0.000320442	0.0157068	MPPED2
ENSG00000066405.12	62.3058	0.15116	0.704868	0.214451	0.830195	0.924301	CLDN18
ENSG00000066422.4	905.539	-0.0648005	0.0751571	-0.862201	0.388577	0.640956	ZBTB11
ENSG00000066427.22	477.857	-0.213999	0.0991164	-2.15907	0.030845	0.157287	ATXN3
ENSG00000066455.12	1668.01	-0.107874	0.0809206	-1.33308	0.182505	0.426822	GOLGA5
ENSG00000066468.22	425.28	-0.256373	0.316353	-0.810402	0.417709	0.66545	FGFR2
ENSG00000066557.5	443.197	-0.448352	0.114343	-3.92113	8.81352e-05	0.00895165	LRRC40
ENSG00000066583.11	802.929	-0.156004	0.111024	-1.40514	0.15998	0.394782	ISOC1
ENSG00000066629.17	312.061	0.490905	0.226711	2.16533	0.0303621	0.155687	EML1
ENSG00000066651.19	539.785	-0.158133	0.0945617	-1.67227	0.0944715	0.29389	TRMT11
ENSG00000066654.13	1560.23	-0.0690415	0.0636611	-1.08452	0.278136	0.538769	THUMPD1
ENSG00000066697.14	532.311	-0.11118	0.129109	-0.861131	0.389166	0.641339	MSANTD3
ENSG00000066735.14	287.945	-0.0507166	0.380897	-0.13315	0.894075	0.956027	KIF26A
ENSG00000066739.11	882.026	0.199889	0.101792	1.9637	0.0495647	0.206245	ATG2B
ENSG00000066777.8	3236.24	0.292219	0.108504	2.69316	0.00707784	0.0704649	ARFGEF1
ENSG00000066813.14	0.328629	-0.440949	0.879315	-0.501468	0.616041	NA	ACSM2B
ENSG00000066827.15	218.42	0.214033	0.118399	1.80772	0.0706494	0.249372	ZFAT
ENSG00000066855.15	1221.51	-0.258601	0.147099	-1.75801	0.0787456	0.265639	MTFR1
ENSG00000066923.17	90.6126	0.0616562	0.266094	0.231708	0.816765	0.918467	STAG3
ENSG00000066926.10	390.341	-0.485761	0.159686	-3.04198	0.00235028	0.0397853	FECH
ENSG00000066933.15	650.348	0.226454	0.0967119	2.34154	0.0192046	0.120674	MYO9A
ENSG00000067048.16	847.672	0.431928	0.7009	0.616248	0.537731	0.758039	DDX3Y
ENSG00000067057.16	2971.8	-0.0664991	0.170058	-0.391036	0.69577	0.855928	PFKP
ENSG00000067064.11	2601.44	-0.51834	0.187415	-2.76574	0.00567943	0.063115	IDI1
ENSG00000067066.16	2013.57	-0.0546964	0.130044	-0.4206	0.674047	0.843136	SP100
ENSG00000067082.14	5634.9	0.0670134	0.142436	0.470483	0.63801	0.821354	KLF6
ENSG00000067113.16	737.531	0.364978	0.126266	2.89055	0.0038457	0.0508731	PLPP1
ENSG00000067141.16	2780.84	0.0359865	0.169074	0.212845	0.831448	0.925115	NEO1
ENSG00000067167.7	5740.54	-0.115395	0.131455	-0.877827	0.380038	0.634181	TRAM1
ENSG00000067177.14	534.802	-0.182137	0.228228	-0.798046	0.424844	0.671335	PHKA1
ENSG00000067182.7	2650.79	0.0575037	0.088884	0.646952	0.517663	0.744265	TNFRSF1A
ENSG00000067191.15	130.206	0.266331	0.166329	1.60123	0.109325	0.318698	CACNB1
ENSG00000067208.14	634.829	0.0367853	0.0816081	0.450755	0.652166	0.830252	EVI5
ENSG00000067221.13	329.907	-0.0138594	0.0985471	-0.140637	0.888157	0.952787	STOML1
ENSG00000067225.17	28732	0.027972	0.161552	0.173146	0.862536	0.939377	PKM
ENSG00000067248.9	1123.53	0.0461644	0.0733759	0.629149	0.529252	0.752712	DHX29
ENSG00000067334.13	1852.64	-0.288634	0.0741482	-3.89266	9.91506e-05	0.00969748	DNTTIP2
ENSG00000067365.14	309.269	0.0717767	0.0788	0.910871	0.362363	0.619341	METTL22
ENSG00000067369.13	1235.4	0.166649	0.125598	1.32685	0.184559	0.429148	TP53BP1
ENSG00000067445.20	112.69	0.507909	0.234366	2.16716	0.0302228	0.15535	TRO
ENSG00000067533.5	821.849	-0.143866	0.110123	-1.30641	0.191412	0.439016	RRP15
ENSG00000067560.10	14109.7	-0.0405512	0.0712155	-0.569416	0.569074	0.779526	RHOA
ENSG00000067596.11	1791.67	0.138166	0.0875875	1.57746	0.11469	0.327415	DHX8
ENSG00000067601.7	34.6537	-0.109738	0.154976	-0.708097	0.478885	0.714472	PMS2P4
ENSG00000067606.16	735.37	-0.137356	0.130178	-1.05513	0.291364	0.551555	PRKCZ
ENSG00000067646.11	241.054	-0.0689971	0.741031	-0.0931096	0.925816	0.969972	ZFY
ENSG00000067704.9	4669.38	-0.250285	0.0903842	-2.76912	0.00562075	0.0626382	IARS2
ENSG00000067715.13	122.134	-0.179442	0.385006	-0.466075	0.641162	0.823515	SYT1
ENSG00000067798.15	65.9512	0.564898	0.332371	1.6996	0.0892063	0.284937	NAV3
ENSG00000067829.18	1736.01	-0.0117867	0.104782	-0.112487	0.910437	0.962465	IDH3G
ENSG00000067836.12	276.636	0.0471932	0.104126	0.45323	0.650383	0.829259	ROGDI
ENSG00000067840.12	37.776	0.908859	0.282139	3.22132	0.00127603	0.0292064	PDZD4
ENSG00000067842.17	1.29153	0.61705	0.392281	1.57298	0.115724	NA	ATP2B3
ENSG00000067900.7	1947.96	0.0820373	0.113142	0.725085	0.4684	0.705907	ROCK1
ENSG00000067955.13	1863.37	-0.00346955	0.0869515	-0.0399021	0.968171	0.988765	CBFB
ENSG00000067992.13	494.295	-0.0612868	0.126519	-0.484407	0.628097	0.815403	PDK3
ENSG00000068001.13	1565.76	0.0300302	0.078391	0.383082	0.701659	0.858861	HYAL2
ENSG00000068024.16	629.516	0.27905	0.113134	2.46655	0.0136422	0.100278	HDAC4
ENSG00000068028.17	767.721	-0.0342002	0.0842255	-0.406055	0.684702	0.849334	RASSF1
ENSG00000068078.18	678.416	0.0292483	0.28606	0.102245	0.918562	0.966705	FGFR3
ENSG00000068079.7	1095.34	-0.235143	0.16192	-1.45222	0.146441	0.375475	IFI35
ENSG00000068097.14	357.282	0.112464	0.0971354	1.15781	0.246941	0.50288	HEATR6
ENSG00000068120.14	2253.39	-0.0254057	0.0918105	-0.276719	0.781996	0.901648	COASY
ENSG00000068137.14	433.264	0.35569	0.128683	2.76408	0.00570829	0.0632704	PLEKHH3
ENSG00000068305.17	943.13	0.172132	0.0835873	2.0593	0.0394651	0.181657	MEF2A
ENSG00000068308.13	2203.39	0.0341112	0.142418	0.239515	0.810706	0.915401	OTUD5
ENSG00000068323.16	1358.83	0.069279	0.137826	0.502657	0.615205	0.807758	TFE3
ENSG00000068354.15	457.833	0.0875642	0.124533	0.70314	0.481969	0.716896	TBC1D25
ENSG00000068366.19	2311.02	0.0214605	0.150062	0.143011	0.886281	0.951885	ACSL4
ENSG00000068383.18	710.165	0.0717478	0.0903132	0.794433	0.426944	0.672603	INPP5A
ENSG00000068394.10	781.319	-0.0715283	0.122113	-0.585755	0.55804	0.771961	GPKOW
ENSG00000068400.13	1600.1	0.0277903	0.130873	0.212346	0.831837	0.925418	GRIPAP1
ENSG00000068438.14	1277.57	-0.0735449	0.120714	-0.609249	0.542359	0.76137	FTSJ1
ENSG00000068489.12	711.42	0.180297	0.161367	1.11732	0.263859	0.523356	PRR11
ENSG00000068615.18	275.387	0.134872	0.433482	0.311137	0.755696	0.887429	REEP1
ENSG00000068650.18	2603.84	0.367567	0.184091	1.99666	0.0458626	0.198097	ATP11A
ENSG00000068654.15	1804.2	0.0872137	0.129885	0.671467	0.501923	0.732858	POLR1A
ENSG00000068697.6	7354.74	-0.16642	0.0982052	-1.69461	0.0901491	0.286734	LAPTM4A
ENSG00000068724.15	898.446	0.259071	0.137711	1.88127	0.0599357	0.227676	TTC7A
ENSG00000068745.14	2295.95	0.00806764	0.108773	0.0741691	0.940876	0.976873	IP6K2
ENSG00000068781.21	2.79401	0.544808	0.441191	1.23486	0.216883	NA	STON1-GTF2A1L
ENSG00000068784.12	529.988	-0.045016	0.0970375	-0.463903	0.642717	0.824395	SRBD1
ENSG00000068796.16	1166.29	-0.167383	0.0873208	-1.91688	0.0552536	0.217534	KIF2A
ENSG00000068831.18	122.448	0.304746	0.218637	1.39385	0.163364	0.39954	RASGRP2
ENSG00000068878.14	2353.42	-0.00432598	0.0766271	-0.056455	0.954979	0.98323	PSME4
ENSG00000068885.14	351.377	-0.36335	0.119885	-3.03083	0.0024388	0.040473	IFT80
ENSG00000068903.19	0.0338169	-0.292008	3.22216	-0.0906249	0.927791	NA	SIRT2
ENSG00000068912.13	2786.67	-0.242931	0.134067	-1.81201	0.0699847	0.247945	ERLEC1
ENSG00000068971.13	522.239	0.283761	0.119993	2.36481	0.0180393	0.116964	PPP2R5B
ENSG00000068976.13	20.8089	0.564076	0.185755	3.03667	0.00239205	0.0402665	PYGM
ENSG00000068985.4	0.155792	-0.0707902	1.41248	-0.0501175	0.960029	NA	PAGE1
ENSG00000069011.15	938.17	0.202916	0.175018	1.1594	0.246294	0.502071	PITX1
ENSG00000069018.18	3.22854	0.25884	0.420312	0.615828	0.538008	NA	TRPC7
ENSG00000069020.18	511.253	0.254942	0.122214	2.08603	0.0369755	0.174989	MAST4
ENSG00000069122.18	791.531	0.282512	0.204467	1.3817	0.167064	0.40433	ADGRF5
ENSG00000069188.16	56.2442	-0.017829	0.336342	-0.0530085	0.957725	0.984287	SDK2
ENSG00000069206.15	0.135775	0.0999289	1.7267	0.0578729	0.95385	NA	ADAM7
ENSG00000069248.11	1680.06	-0.128625	0.0817642	-1.57312	0.11569	0.328953	NUP133
ENSG00000069275.12	6667.2	-0.0296769	0.10288	-0.288462	0.772993	0.897615	NUCKS1
ENSG00000069329.17	5176.26	0.118228	0.0811259	1.45734	0.145022	0.373899	VPS35
ENSG00000069345.11	2674.06	-0.104417	0.0879325	-1.18747	0.235043	0.489214	DNAJA2
ENSG00000069399.14	1412.55	0.0885349	0.156589	0.565397	0.571804	0.781064	BCL3
ENSG00000069424.14	821.254	0.157338	0.173608	0.906281	0.364787	0.621191	KCNAB2
ENSG00000069431.11	165.254	0.624531	0.264785	2.35863	0.0183424	0.11776	ABCC9
ENSG00000069482.6	194.58	-0.118373	0.396161	-0.2988	0.765092	0.893447	GAL
ENSG00000069493.14	198.403	-0.336408	0.202376	-1.66229	0.0964539	0.297039	CLEC2D
ENSG00000069509.5	457.427	-0.47057	0.144014	-3.26753	0.00108491	0.027253	FUNDC1
ENSG00000069535.13	221.8	-1.03783	0.374255	-2.77305	0.00555344	0.0622398	MAOB
ENSG00000069667.15	335.95	0.187859	0.204484	0.918699	0.358253	0.615872	RORA
ENSG00000069696.6	0.170636	0.210537	1.20583	0.174599	0.861394	NA	DRD4
ENSG00000069702.10	529.754	-0.164988	0.195766	-0.842784	0.39935	0.649728	TGFBR3
ENSG00000069764.9	0.0444797	0.0542369	3.22216	0.0168325	0.98657	NA	PLA2G10
ENSG00000069812.11	540.902	-0.0781816	0.295278	-0.264773	0.791185	0.905583	HES2
ENSG00000069849.10	5126.26	-0.213738	0.115116	-1.85671	0.0633518	0.23534	ATP1B3
ENSG00000069869.16	660.942	0.071381	0.161693	0.44146	0.65888	0.834352	NEDD4
ENSG00000069943.9	222.455	-0.108357	0.110308	-0.982315	0.325945	0.585417	PIGB
ENSG00000069956.11	1735.28	-0.199347	0.138632	-1.43797	0.150444	0.380496	MAPK6
ENSG00000069966.18	315.205	0.32161	0.174775	1.84014	0.0657482	0.239896	GNB5
ENSG00000069974.15	860.435	0.00796686	0.152302	0.0523096	0.958282	0.984471	RAB27A
ENSG00000069998.12	1475.27	-0.118183	0.118972	-0.993365	0.320532	0.580602	HDHD5
ENSG00000070010.18	1523.33	-0.165613	0.0989724	-1.67333	0.0942627	0.293499	UFD1
ENSG00000070018.8	0.060268	-0.356926	3.148	-0.113382	0.909728	NA	LRP6
ENSG00000070019.4	3374.46	-0.0269189	0.276655	-0.0973014	0.922487	0.968218	GUCY2C
ENSG00000070031.3	0	NA	NA	NA	NA	NA	SCT
ENSG00000070047.11	16.7528	0.345366	0.683231	0.50549	0.613215	0.80686	PHRF1
ENSG00000070061.14	1369.44	-0.0425608	0.0889751	-0.478345	0.632405	0.817604	ELP1
ENSG00000070081.16	1269.19	-0.00976252	0.149754	-0.0651903	0.948023	0.980391	NUCB2
ENSG00000070087.14	1417.08	-0.205375	0.279023	-0.73605	0.4617	0.700827	PFN2
ENSG00000070159.13	1594.5	-0.0128918	0.123518	-0.104372	0.916874	0.965742	PTPN3
ENSG00000070182.20	36.9802	0.0249646	0.257802	0.0968361	0.922857	0.968326	SPTB
ENSG00000070190.12	302.72	-0.317951	0.268644	-1.18354	0.236596	0.490658	DAPP1
ENSG00000070193.4	32.9402	0.401631	0.305037	1.31667	0.187951	0.434188	FGF10
ENSG00000070214.15	6546.63	-0.0417054	0.103818	-0.401715	0.687894	0.851154	SLC44A1
ENSG00000070269.13	762.79	-0.202831	0.105313	-1.92598	0.0541063	0.215331	TMEM260
ENSG00000070366.13	505.973	0.207221	0.128662	1.61059	0.10727	0.315625	SMG6
ENSG00000070367.15	1352.41	-0.157795	0.0803142	-1.96472	0.0494467	0.205997	EXOC5
ENSG00000070371.15	140.363	0.0560986	0.238689	0.235028	0.814187	0.917052	CLTCL1
ENSG00000070388.11	1.4029	0.529897	0.356581	1.48605	0.137266	NA	FGF22
ENSG00000070404.9	828.956	0.678708	0.238305	2.84807	0.00439851	0.054684	FSTL3
ENSG00000070413.19	2952.51	0.147987	0.0962015	1.53831	0.123974	0.341521	DGCR2
ENSG00000070423.17	1402.13	0.210426	0.0928203	2.26702	0.0233888	0.134306	RNF126
ENSG00000070444.14	623.39	0.251238	0.124782	2.01342	0.0440706	0.193603	MNT
ENSG00000070476.14	774.373	0.161054	0.0897206	1.79506	0.0726449	0.253292	ZXDC
ENSG00000070495.14	766.433	0.0990809	0.102619	0.965518	0.334286	0.593379	JMJD6
ENSG00000070501.11	635.663	-0.328008	0.194868	-1.68323	0.0923306	0.290351	POLB
ENSG00000070526.14	3626.05	-0.313929	0.40884	-0.767855	0.442573	0.685247	ST6GALNAC1
ENSG00000070540.12	1052.95	0.201357	0.155066	1.29852	0.194108	0.441764	WIPI1
ENSG00000070601.9	8.42454	0.256654	0.392478	0.653932	0.513156	0.741299	FRMPD1
ENSG00000070610.14	1903.48	0.0829569	0.0945699	0.877202	0.380377	0.634492	GBA2
ENSG00000070614.14	1670.34	0.332615	0.147611	2.25332	0.0242387	0.136989	NDST1
ENSG00000070669.16	116.823	-0.245029	0.151936	-1.61271	0.106808	0.314966	ASNS
ENSG00000070718.11	673.974	-0.192527	0.148399	-1.29736	0.194507	0.442198	AP3M2
ENSG00000070729.13	3.11884	-0.0135787	0.381189	-0.0356219	0.971584	NA	CNGB1
ENSG00000070731.10	69.4342	-0.620474	0.408673	-1.51827	0.128947	0.349638	ST6GALNAC2
ENSG00000070748.18	0.560369	1.04659	0.595355	1.75793	0.0787591	NA	CHAT
ENSG00000070756.15	53118.1	0.0998521	0.112767	0.88547	0.375903	0.631076	PABPC1
ENSG00000070759.16	194.855	0.00093866	0.112672	0.00833093	0.993353	0.998349	TESK2
ENSG00000070761.7	803.952	-0.0911894	0.073009	-1.24902	0.21166	0.462364	CFAP20
ENSG00000070770.8	2319	0.079603	0.0963518	0.82617	0.408708	0.657627	CSNK2A2
ENSG00000070778.12	457.796	0.227328	0.109835	2.06973	0.0384781	0.179243	PTPN21
ENSG00000070785.16	649.269	-0.32372	0.114434	-2.82889	0.00467097	0.0565496	EIF2B3
ENSG00000070808.15	10.6797	0.31434	0.305412	1.02923	0.303371	0.563133	CAMK2A
ENSG00000070814.19	2256.27	0.176632	0.140307	1.2589	0.208067	0.457925	TCOF1
ENSG00000070831.15	137.419	-0.150747	0.0986899	-1.52748	0.126643	0.345978	CDC42
ENSG00000070882.12	1399.06	0.0808849	0.127884	0.632485	0.52707	0.751384	OSBPL3
ENSG00000070886.11	2.99476	-1.12684	0.677475	-1.6633	0.0962532	NA	EPHA8
ENSG00000070915.9	3.54682	0.138541	0.367614	0.376866	0.706273	NA	SLC12A3
ENSG00000070950.9	759.052	-0.141831	0.109155	-1.29935	0.193824	0.441389	RAD18
ENSG00000070961.15	1696.55	-0.0164759	0.0995021	-0.165583	0.868485	0.942979	ATP2B1
ENSG00000070985.13	54.578	-0.455024	0.432104	-1.05304	0.29232	0.552623	TRPM5
ENSG00000071051.13	1964.76	0.201747	0.114114	1.76793	0.0770719	0.262574	NCK2
ENSG00000071054.16	3124.13	0.390149	0.180247	2.16452	0.0304243	0.155817	MAP4K4
ENSG00000071073.12	1919.63	0.0818463	0.124981	0.654868	0.512553	0.740798	MGAT4A
ENSG00000071082.10	23724.9	-0.506093	0.175474	-2.88415	0.00392473	0.0513276	RPL31
ENSG00000071127.16	11007.8	0.0270474	0.103986	0.260105	0.794782	0.907216	WDR1
ENSG00000071189.21	1730.36	-0.169453	0.139738	-1.21264	0.225267	0.478355	SNX13
ENSG00000071203.9	44.0015	-1.52327	0.500085	-3.04602	0.00231893	0.0396357	MS4A12
ENSG00000071205.11	244.028	0.0663593	0.226205	0.293359	0.769248	0.895478	ARHGAP10
ENSG00000071242.11	770.553	0.427491	0.173578	2.46282	0.0137849	0.100803	RPS6KA2
ENSG00000071243.15	456.338	-0.214721	0.101658	-2.11219	0.0346704	0.168572	ING3
ENSG00000071246.10	591.697	0.409003	0.197421	2.07173	0.0382905	0.179006	VASH1
ENSG00000071282.11	584.76	0.381766	0.221881	1.72059	0.0853258	0.277995	LMCD1
ENSG00000071462.11	2519.62	-0.196787	0.115345	-1.70608	0.0879941	0.282613	BUD23
ENSG00000071537.13	3438.47	0.0952017	0.106464	0.894216	0.371206	0.626839	SEL1L
ENSG00000071539.13	704.586	-0.266409	0.153339	-1.73739	0.0823192	0.272443	TRIP13
ENSG00000071553.16	4089.99	0.181294	0.124054	1.46141	0.143903	0.372431	ATP6AP1
ENSG00000071564.14	2917.47	0.288835	0.116325	2.48299	0.0130283	0.0976114	TCF3
ENSG00000071575.11	718.733	0.258604	0.231463	1.11726	0.263883	0.523356	TRIB2
ENSG00000071626.16	3342.97	0.078042	0.0757714	1.02997	0.303026	0.562838	DAZAP1
ENSG00000071655.17	1230.12	0.151764	0.114447	1.32607	0.184816	0.429625	MBD3
ENSG00000071677.1	0.0690797	-0.121287	2.28964	-0.052972	0.957754	NA	PRLH
ENSG00000071794.15	883.207	0.0114593	0.179367	0.0638874	0.94906	0.980756	HLTF
ENSG00000071859.14	2078.46	-0.0647275	0.109511	-0.591061	0.55448	0.769238	FAM50A
ENSG00000071889.16	1277.35	0.0274914	0.130976	0.209896	0.833749	0.926164	FAM3A
ENSG00000071894.16	0.132457	-0.130902	1.55252	-0.0843156	0.932806	NA	CPSF1
ENSG00000071909.18	15.1419	-0.95081	0.384276	-2.47429	0.0133502	0.09896	MYO3B
ENSG00000071967.11	1526.48	0.550501	0.206204	2.66969	0.00759203	0.0732705	CYBRD1
ENSG00000071991.8	28.1506	1.39891	0.50751	2.75642	0.0058437	0.0641987	CDH19
ENSG00000071994.10	1883.12	-0.13876	0.100568	-1.37977	0.167657	0.405209	PDCD2
ENSG00000072041.16	2.73893	0.422589	0.498353	0.847971	0.396454	NA	SLC6A15
ENSG00000072042.12	1980.4	-0.251257	0.136382	-1.84231	0.0654298	0.239479	RDH11
ENSG00000072062.13	1381.35	0.321315	0.0985396	3.26077	0.00111111	0.0274228	PRKACA
ENSG00000072071.16	947.62	0.390714	0.182038	2.14633	0.0318465	0.160089	ADGRL1
ENSG00000072080.10	0.0661234	-0.181398	2.30173	-0.0788094	0.937184	NA	SPP2
ENSG00000072110.13	8260.31	0.326446	0.141442	2.30799	0.0209998	0.126322	ACTN1
ENSG00000072121.15	752.734	0.134031	0.113652	1.1793	0.238278	0.492435	ZFYVE26
ENSG00000072133.10	218.737	0.218695	0.392207	0.5576	0.577118	0.784905	RPS6KA6
ENSG00000072134.15	554.296	0.303922	0.100812	3.01475	0.00257194	0.041477	EPN2
ENSG00000072135.12	1988.03	0.0523838	0.127485	0.410903	0.681144	0.847059	PTPN18
ENSG00000072163.19	396.39	0.526879	0.203235	2.59246	0.00952933	0.0822036	LIMS2
ENSG00000072182.12	2.95639	0.0644771	0.322444	0.199963	0.841509	NA	ASIC4
ENSG00000072195.14	209.248	0.76146	0.284635	2.67522	0.00746802	0.0724157	SPEG
ENSG00000072201.13	426.181	-0.226575	0.181402	-1.24902	0.211657	0.462364	LNX1
ENSG00000072210.18	2215.27	-0.407634	0.152305	-2.67643	0.00744112	0.0723321	ALDH3A2
ENSG00000072274.12	11645	-0.204873	0.17998	-1.13831	0.254992	0.512703	TFRC
ENSG00000072310.16	2966.92	0.0707441	0.158926	0.445139	0.656219	0.83248	SREBF1
ENSG00000072315.3	0.36118	0.365962	0.743235	0.492391	0.622443	NA	TRPC5
ENSG00000072364.12	2516.19	0.245358	0.0827421	2.96534	0.00302348	0.04494	AFF4
ENSG00000072401.14	778.841	-0.357952	0.104666	-3.41994	0.000626349	0.0212737	UBE2D1
ENSG00000072415.8	949.444	-0.20217	0.0883866	-2.28734	0.0221759	0.130498	MPP5
ENSG00000072422.16	588.211	0.0887572	0.187274	0.473942	0.635541	0.819838	RHOBTB1
ENSG00000072501.17	4694.03	-0.017919	0.151609	-0.118192	0.905915	0.960661	SMC1A
ENSG00000072506.12	2204.32	-0.17531	0.117612	-1.49057	0.136074	0.360543	HSD17B10
ENSG00000072518.20	1861.22	0.368661	0.101801	3.62139	0.000293025	0.0150968	MARK2
ENSG00000072571.19	1017.81	-0.513195	0.180701	-2.84002	0.00451109	0.0552791	HMMR
ENSG00000072609.17	625.058	-0.0224458	0.191928	-0.116949	0.906901	0.960912	CHFR
ENSG00000072657.8	45.1251	-0.501182	0.400616	-1.25103	0.210924	0.461595	TRHDE
ENSG00000072682.18	1648.34	0.0479931	0.135156	0.355094	0.722519	0.870385	P4HA2
ENSG00000072694.20	167.704	-0.149681	0.275756	-0.542802	0.587266	0.791454	FCGR2B
ENSG00000072736.18	742.657	0.18505	0.116751	1.58499	0.112968	0.324749	NFATC3
ENSG00000072756.16	672.89	-0.354799	0.117461	-3.02057	0.00252297	0.0410121	TRNT1
ENSG00000072778.19	6922.77	-0.0851478	0.127722	-0.666664	0.504987	0.735333	ACADVL
ENSG00000072786.12	1208.83	0.292155	0.125932	2.31995	0.0203437	0.124035	STK10
ENSG00000072803.17	1156.5	0.148671	0.0693465	2.14388	0.0320426	0.160448	FBXW11
ENSG00000072818.11	278.813	0.115436	0.213118	0.541653	0.588058	0.791734	ACAP1
ENSG00000072832.14	169.916	0.646921	0.226506	2.85609	0.00428895	0.0537706	CRMP1
ENSG00000072840.12	382.238	0.710186	0.268688	2.64316	0.00821363	0.0765627	EVC
ENSG00000072849.10	737.718	-0.350236	0.116724	-3.00054	0.00269498	0.0423737	DERL2
ENSG00000072858.10	364.661	0.174982	0.233717	0.748689	0.454045	0.694983	SIDT1
ENSG00000072864.14	0	NA	NA	NA	NA	NA	NDE1
ENSG00000072952.18	832.259	0.743667	0.22678	3.27925	0.00104083	0.0268155	IRAG1
ENSG00000072954.6	145.921	-0.109794	0.238817	-0.459738	0.645704	0.826135	TMEM38A
ENSG00000072958.8	893.526	0.284074	0.114984	2.47055	0.0134905	0.099442	AP1M1
ENSG00000073008.14	2028.24	0.0484693	0.15136	0.320224	0.748799	0.88392	PVR
ENSG00000073050.11	966.552	0.0306942	0.10119	0.303332	0.761637	0.891198	XRCC1
ENSG00000073060.15	2728.29	0.219477	0.160885	1.36419	0.172509	0.412273	SCARB1
ENSG00000073067.13	1287.62	-0.560099	0.516511	-1.08439	0.278192	0.538769	CYP2W1
ENSG00000073111.13	1497.61	0.0995317	0.165857	0.600107	0.548435	0.765415	MCM2
ENSG00000073146.15	19.5324	0.314779	0.23391	1.34573	0.178389	0.420937	MOV10L1
ENSG00000073150.13	19.307	-0.0605674	0.339665	-0.178315	0.858475	0.937635	PANX2
ENSG00000073169.13	606.34	0.0133495	0.0946013	0.141113	0.88778	0.95272	SELENOO
ENSG00000073282.12	14.2335	-0.57967	0.309601	-1.87232	0.0611629	0.230244	TP63
ENSG00000073331.17	608.589	-0.0682615	0.100923	-0.67637	0.498806	0.730513	ALPK1
ENSG00000073350.13	5512.01	0.151722	0.125966	1.20447	0.228409	0.481011	LLGL2
ENSG00000073417.14	1085.69	-0.117175	0.108529	-1.07966	0.280292	0.540772	PDE8A
ENSG00000073464.11	298.126	-0.412609	0.28359	-1.45495	0.145683	0.374782	CLCN4
ENSG00000073536.17	821.097	0.0872474	0.134469	0.648831	0.516447	0.743507	NLE1
ENSG00000073578.16	4446.08	-0.177757	0.106011	-1.67679	0.0935843	0.292249	SDHA
ENSG00000073584.19	791.439	-0.0854525	0.0819308	-1.04298	0.296956	0.557396	SMARCE1
ENSG00000073598.5	1.88292	0.628274	0.349391	1.7982	0.072146	NA	FNDC8
ENSG00000073605.18	1923.41	-0.560084	0.264423	-2.11814	0.0341633	0.166874	GSDMB
ENSG00000073614.12	1919.89	0.023579	0.0828482	0.284605	0.775947	0.899114	KDM5A
ENSG00000073670.13	7.85226	0.155218	0.240046	0.646617	0.51788	0.744318	ADAM11
ENSG00000073711.10	259.764	0.0281805	0.198719	0.14181	0.88723	0.952432	PPP2R3A
ENSG00000073712.14	981.395	0.495838	0.202535	2.44815	0.014359	0.103474	FERMT2
ENSG00000073734.9	2.52787	0.194568	0.593076	0.328066	0.742862	NA	ABCB11
ENSG00000073737.16	350.292	0.902949	0.456622	1.97745	0.0479903	0.202485	DHRS9
ENSG00000073754.5	0.59475	-0.712645	0.796401	-0.894831	0.370877	NA	CD5L
ENSG00000073756.11	839.986	1.04379	0.420993	2.47935	0.0131621	0.0980477	PTGS2
ENSG00000073792.15	1731.52	-0.0171747	0.168057	-0.102196	0.918601	0.966705	IGF2BP2
ENSG00000073803.13	1038.6	-0.223552	0.096017	-2.32826	0.0198983	0.122763	MAP3K13
ENSG00000073849.14	5016	-0.0803784	0.239638	-0.335415	0.737312	0.877594	ST6GAL1
ENSG00000073861.2	29.0322	-0.138206	0.302959	-0.456188	0.648255	0.827796	TBX21
ENSG00000073905.8	604.509	-0.0138015	0.106565	-0.129513	0.896952	0.957025	VDAC1P1
ENSG00000073910.21	512.184	0.450883	0.197099	2.2876	0.022161	0.130447	FRY
ENSG00000073921.17	5060.79	0.174003	0.0898241	1.93715	0.0527271	0.212093	PICALM
ENSG00000073969.18	0.0457827	-0.176592	3.22216	-0.0548055	0.956293	NA	NSF
ENSG00000074047.21	170.847	0.650844	0.258836	2.5145	0.01192	0.0926159	GLI2
ENSG00000074054.18	1181.91	0.18459	0.0995314	1.85459	0.0636548	0.235925	CLASP1
ENSG00000074071.14	2393.04	-0.184417	0.0980163	-1.8815	0.0599043	0.227676	MRPS34
ENSG00000074181.8	2519.72	0.730559	0.240799	3.03389	0.00241419	0.0404281	NOTCH3
ENSG00000074201.8	3080.17	-0.225376	0.100862	-2.23449	0.0254507	0.140789	CLNS1A
ENSG00000074211.13	112.63	0.259304	0.485052	0.53459	0.592934	0.794798	PPP2R2C
ENSG00000074219.13	695.601	0.00650108	0.199249	0.0326279	0.973971	0.991295	TEAD2
ENSG00000074266.19	701.895	-0.218382	0.106161	-2.05709	0.0396777	0.182303	EED
ENSG00000074276.10	901.811	0.584348	0.345769	1.68999	0.0910291	0.288275	CDHR2
ENSG00000074317.10	1.38116	0.209083	0.55262	0.378348	0.705172	NA	SNCB
ENSG00000074319.12	2233.25	-0.116228	0.104442	-1.11285	0.265774	0.525374	TSG101
ENSG00000074356.16	1292.64	-0.0222674	0.103786	-0.214552	0.830117	0.924301	NCBP3
ENSG00000074370.17	2514.94	-0.0914632	0.224476	-0.407452	0.683676	0.848659	ATP2A3
ENSG00000074410.13	2382.7	0.375449	0.3033	1.23788	0.21576	0.467263	CA12
ENSG00000074416.14	3693.45	0.219889	0.165494	1.32868	0.183954	0.428544	MGLL
ENSG00000074527.11	621.967	0.437078	0.201869	2.16515	0.030376	0.155687	NTN4
ENSG00000074582.13	714.104	-0.0725942	0.0677355	-1.07173	0.283841	0.544563	BCS1L
ENSG00000074590.13	514.84	0.299256	0.210788	1.4197	0.155696	0.38843	NUAK1
ENSG00000074603.18	1113.76	0.0282112	0.0770323	0.366226	0.714197	0.865333	DPP8
ENSG00000074621.13	341.172	0.147591	0.122241	1.20737	0.22729	0.47998	SLC24A1
ENSG00000074657.13	1013.69	0.751624	0.225031	3.3401	0.000837496	0.0242432	ZNF532
ENSG00000074660.15	0.0453702	-0.296814	3.22216	-0.0921167	0.926605	NA	SCARF1
ENSG00000074695.5	3410.23	-0.0566678	0.132368	-0.428106	0.668574	0.840231	LMAN1
ENSG00000074696.12	3759.82	-0.331224	0.132304	-2.5035	0.0122971	0.0943311	HACD3
ENSG00000074706.13	84.6159	-0.0941503	0.249049	-0.37804	0.705401	0.860496	IPCEF1
ENSG00000074755.14	1577.09	0.284241	0.134672	2.11061	0.0348057	0.168764	ZZEF1
ENSG00000074771.3	0.207274	0.264252	1.44761	0.182544	0.855156	NA	NOX3
ENSG00000074800.15	29234	-0.0978488	0.149405	-0.654922	0.512518	0.740798	ENO1
ENSG00000074803.18	1.64852	0.300828	0.596777	0.504088	0.6142	NA	SLC12A1
ENSG00000074842.7	3089.64	-0.0526577	0.103322	-0.509645	0.610301	0.805021	MYDGF
ENSG00000074855.10	361.787	0.251574	0.146069	1.7223	0.0850156	0.277298	ANO8
ENSG00000074935.13	354.401	-0.139327	0.113216	-1.23063	0.218461	0.470501	TUBE1
ENSG00000074964.16	2326.18	0.0189856	0.141751	0.133936	0.893453	0.955652	ARHGEF10L
ENSG00000074966.10	29.6472	-0.265681	0.225089	-1.18034	0.237865	0.492081	TXK
ENSG00000075035.9	8.85651	0.740145	0.347452	2.13021	0.0331544	0.163941	WSCD2
ENSG00000075043.18	5.36617	-0.449593	0.679636	-0.66152	0.508279	0.737616	KCNQ2
ENSG00000075073.14	63.0922	0.95329	0.296895	3.21087	0.00132333	0.029428	TACR2
ENSG00000075089.9	684.835	-0.373668	0.11215	-3.33185	0.000862722	0.0245631	ACTR6
ENSG00000075131.9	209.734	-0.306009	0.1555	-1.9679	0.0490799	0.204974	TIPIN
ENSG00000075142.13	5930.31	-0.30641	0.189157	-1.61987	0.105261	0.312806	SRI
ENSG00000075151.20	2405.96	0.124508	0.109852	1.13342	0.257039	0.514968	EIF4G3
ENSG00000075188.8	1045.24	-0.501121	0.15324	-3.27018	0.00107479	0.0271715	NUP37
ENSG00000075213.10	552.856	-0.0127223	0.282301	-0.0450666	0.964054	0.986611	SEMA3A
ENSG00000075218.18	505.04	-0.139338	0.141618	-0.983907	0.325161	0.584776	GTSE1
ENSG00000075223.13	2669.66	-0.00340131	0.16532	-0.0205741	0.983585	0.995303	SEMA3C
ENSG00000075234.16	1710.64	-0.191212	0.141378	-1.35248	0.17622	0.418108	TTC38
ENSG00000075239.13	1695.12	-0.586781	0.155482	-3.77395	0.00016068	0.0117242	ACAT1
ENSG00000075240.16	1466.06	0.228968	0.124613	1.83744	0.0661455	0.240929	GRAMD4
ENSG00000075275.16	1023.26	0.488565	0.198051	2.46687	0.0136299	0.100278	CELSR1
ENSG00000075290.7	8.73034	-0.344174	0.350436	-0.982131	0.326035	0.58545	WNT8B
ENSG00000075292.18	2468	0.00857566	0.0620313	0.138247	0.890045	0.9536	ZNF638
ENSG00000075303.12	746.119	-0.410384	0.125753	-3.2634	0.00110084	0.0273567	SLC25A40
ENSG00000075336.11	433.412	-0.466499	0.117158	-3.98179	6.83968e-05	0.00772701	TIMM21
ENSG00000075340.22	19.4332	0.646871	0.326777	1.97955	0.0477545	0.202096	ADD2
ENSG00000075388.3	0.853098	0.190566	0.607351	0.313766	0.753699	NA	FGF4
ENSG00000075391.16	1068.2	0.230347	0.106875	2.1553	0.0311386	0.158286	RASAL2
ENSG00000075399.13	328.634	0.0983568	0.128417	0.765919	0.443725	0.686308	VPS9D1
ENSG00000075407.18	627.739	-0.0367741	0.118434	-0.310502	0.75618	0.887552	ZNF37A
ENSG00000075413.17	1465.79	-0.0115649	0.0885966	-0.130534	0.896144	0.956883	MARK3
ENSG00000075415.12	11764	-0.350431	0.102582	-3.4161	0.000635253	0.021507	SLC25A3
ENSG00000075420.12	3234.23	0.230009	0.120271	1.91242	0.0558221	0.218701	FNDC3B
ENSG00000075426.11	3523.29	0.260895	0.162183	1.60864	0.107695	0.316126	FOSL2
ENSG00000075429.8	0.151537	-0.191013	1.18614	-0.161038	0.872063	NA	CACNG5
ENSG00000075461.5	163.431	-0.0465606	0.548747	-0.0848489	0.932382	0.972956	CACNG4
ENSG00000075539.14	4089.63	0.0864404	0.172936	0.499841	0.617187	0.808937	FRYL
ENSG00000075568.16	2143.78	0.165889	0.0822815	2.01612	0.0437876	0.192962	TMEM131
ENSG00000075618.17	1407.08	0.405234	0.269509	1.5036	0.132684	0.355541	FSCN1
ENSG00000075624.14	112359	0.0902103	0.103529	0.87135	0.383563	0.636728	ACTB
ENSG00000075643.5	483.033	-0.489167	0.2399	-2.03905	0.0414455	0.187306	MOCOS
ENSG00000075651.15	977.699	0.156593	0.154966	1.0105	0.312257	0.572882	PLD1
ENSG00000075673.11	16.7888	0.362519	0.595676	0.608584	0.5428	0.761664	ATP12A
ENSG00000075702.17	335.018	-0.129073	0.189309	-0.681809	0.495359	0.727813	WDR62
ENSG00000075711.20	2361.58	-0.1102	0.0807356	-1.36494	0.172271	0.412022	DLG1
ENSG00000075785.12	8566.69	-0.0515361	0.0689454	-0.747492	0.454767	0.695372	RAB7A
ENSG00000075790.10	26.4255	0.0386035	0.161538	0.238976	0.811124	0.915668	BCAP29
ENSG00000075826.16	200.243	-0.148212	0.162957	-0.909516	0.363078	0.619629	SEC31B
ENSG00000075856.11	1829.03	0.0672213	0.0803727	0.836369	0.402947	0.652812	SART3
ENSG00000075884.13	175.524	-0.138472	0.180022	-0.769194	0.441778	0.68484	ARHGAP15
ENSG00000075886.10	6.73679	-0.0232493	0.210385	-0.110508	0.912006	0.963007	TUBA3D
ENSG00000075891.21	1.08037	-0.94738	0.722245	-1.31172	0.189616	NA	PAX2
ENSG00000075914.12	1094.51	-0.167709	0.104508	-1.60474	0.108551	0.317404	EXOSC7
ENSG00000075945.12	1078.08	-0.0151501	0.128466	-0.117931	0.906122	0.960661	KIFAP3
ENSG00000075975.15	935.163	-0.0155266	0.0741126	-0.209501	0.834057	0.926311	MKRN2
ENSG00000076003.4	2114.6	-0.126965	0.119601	-1.06158	0.288428	0.549048	MCM6
ENSG00000076043.9	1959.88	-0.114117	0.136375	-0.836786	0.402713	0.652582	REXO2
ENSG00000076053.10	973.812	-0.456515	0.121793	-3.74829	0.000178046	0.0123325	RBM7
ENSG00000076067.12	1075.09	0.279238	0.145243	1.92256	0.0545352	0.215953	RBMS2
ENSG00000076108.11	3558.19	0.184764	0.110082	1.67843	0.0932637	0.291851	BAZ2A
ENSG00000076201.14	1686.74	0.32273	0.110671	2.91612	0.00354419	0.0490338	PTPN23
ENSG00000076242.14	852.235	-0.0620907	0.139871	-0.443915	0.657104	0.833105	MLH1
ENSG00000076248.10	1997.57	-0.292324	0.114527	-2.55244	0.010697	0.0874183	UNG
ENSG00000076258.9	97.3978	-0.1473	0.155122	-0.949579	0.342326	0.600863	FMO4
ENSG00000076321.10	502.804	0.104838	0.0713623	1.4691	0.141806	0.369485	KLHL20
ENSG00000076344.15	121.504	0.489237	0.298489	1.63905	0.101204	0.305511	RGS11
ENSG00000076351.12	153.483	-0.146649	0.177296	-0.827143	0.408156	0.657519	SLC46A1
ENSG00000076356.6	1300.21	0.436223	0.145755	2.99286	0.00276378	0.0428051	PLXNA2
ENSG00000076382.16	1048.26	-0.0807269	0.155938	-0.517685	0.604678	0.801457	SPAG5
ENSG00000076513.16	1286.94	0.110305	0.108522	1.01644	0.309422	0.569808	ANKRD13A
ENSG00000076554.15	4480.76	-0.14458	0.178748	-0.808847	0.418603	0.666421	TPD52
ENSG00000076555.15	477.121	0.223161	0.157262	1.41904	0.155888	0.38845	ACACB
ENSG00000076604.14	2039.89	0.025739	0.113543	0.226689	0.820665	0.919901	TRAF4
ENSG00000076641.4	927.201	0.352272	0.148586	2.37082	0.0177488	0.115876	PAG1
ENSG00000076650.6	407.02	0.0752089	0.104485	0.719805	0.471645	0.708524	GPATCH1
ENSG00000076662.9	68.3148	0.24171	0.278265	0.868634	0.385048	0.638151	ICAM3
ENSG00000076685.18	1149.24	-0.0984751	0.0890383	-1.10599	0.268732	0.528835	NT5C2
ENSG00000076706.16	2808.91	0.413852	0.189945	2.1788	0.0293465	0.152665	MCAM
ENSG00000076716.8	1893.09	0.0219353	0.185251	0.118409	0.905744	0.960661	GPC4
ENSG00000076770.14	801.698	-0.108157	0.140099	-0.772005	0.440112	0.683523	MBNL3
ENSG00000076826.9	1322.95	0.277532	0.134345	2.06582	0.0388459	0.180017	CAMSAP3
ENSG00000076864.19	766.162	0.299907	0.330982	0.906112	0.364877	0.621293	RAP1GAP
ENSG00000076924.11	1352.53	0.222459	0.0856464	2.59741	0.00939298	0.0816274	XAB2
ENSG00000076928.17	2993.22	0.333645	0.11854	2.81464	0.00488326	0.0581224	ARHGEF1
ENSG00000076944.15	1632.74	0.135647	0.0861752	1.57408	0.115468	0.328581	STXBP2
ENSG00000076984.17	928.535	0.303356	0.0944337	3.21237	0.00131647	0.029428	MAP2K7
ENSG00000077009.13	0.101501	-0.361733	1.74829	-0.206906	0.836083	NA	NMRK2
ENSG00000077044.10	1506.77	0.285479	0.120807	2.36309	0.0181231	0.117265	DGKD
ENSG00000077063.10	434.174	-0.140059	0.329171	-0.425492	0.670478	0.841273	CTTNBP2
ENSG00000077080.9	0.416942	0.18753	0.597422	0.313898	0.753598	NA	ACTL6B
ENSG00000077092.18	131.494	0.486311	0.211967	2.29428	0.0217747	0.129	RARB
ENSG00000077097.15	4632.9	0.13228	0.0936323	1.41276	0.157727	0.391234	TOP2B
ENSG00000077147.15	11278.4	-0.0249003	0.0987558	-0.25214	0.800932	0.91039	TM9SF3
ENSG00000077150.18	1432.3	0.0737705	0.153282	0.481274	0.630322	0.816311	NFKB2
ENSG00000077152.10	775.985	-0.590373	0.192717	-3.06342	0.00218824	0.0382688	UBE2T
ENSG00000077157.21	1791.44	0.515214	0.172784	2.98183	0.00286533	0.0437095	PPP1R12B
ENSG00000077232.17	4230.17	-0.0951588	0.0738395	-1.28873	0.197494	0.445881	DNAJC10
ENSG00000077235.17	2045.23	0.29105	0.11094	2.62349	0.00870328	0.0784409	GTF3C1
ENSG00000077238.13	2171.17	0.248866	0.0933094	2.6671	0.00765085	0.0735694	IL4R
ENSG00000077254.14	1933.7	-0.230037	0.0920644	-2.49865	0.0124666	0.0949419	USP33
ENSG00000077264.14	19.9453	0.485532	0.257413	1.8862	0.0592675	0.226335	PAK3
ENSG00000077274.8	353.851	1.004	0.569183	1.76394	0.0777424	0.263871	CAPN6
ENSG00000077279.18	1.62429	0.297729	0.494977	0.601501	0.547507	NA	DCX
ENSG00000077312.8	1619.77	-0.0372646	0.0787087	-0.473449	0.635893	0.819838	SNRPA
ENSG00000077327.15	1.44192	-0.543719	0.515512	-1.05472	0.291555	NA	SPAG6
ENSG00000077348.8	841.888	-0.0707942	0.138906	-0.509657	0.610292	0.805021	EXOSC5
ENSG00000077380.15	2314.52	-0.0347471	0.0706812	-0.491604	0.623	0.812142	DYNC1I2
ENSG00000077420.15	250.109	0.118498	0.21871	0.541803	0.587954	0.791709	APBB1IP
ENSG00000077454.15	568.204	0.223201	0.135933	1.64199	0.100593	0.304284	LRCH4
ENSG00000077458.12	485.793	-0.115498	0.0890372	-1.29718	0.194568	0.442268	FAM76B
ENSG00000077463.14	727.798	0.126422	0.114066	1.10831	0.267726	0.527709	SIRT6
ENSG00000077498.8	0.719905	-1.00088	0.675489	-1.48171	0.138418	NA	TYR
ENSG00000077514.8	854.74	-0.143247	0.102286	-1.40046	0.161377	0.396594	POLD3
ENSG00000077522.12	3.54773	0.24832	0.32771	0.757745	0.448604	NA	ACTN2
ENSG00000077549.17	5481.36	0.0182606	0.0962482	0.189724	0.849526	0.93299	CAPZB
ENSG00000077585.13	470.563	0.0375059	0.131945	0.284255	0.776215	0.899277	GPR137B
ENSG00000077616.10	0	NA	NA	NA	NA	NA	NAALAD2
ENSG00000077684.15	476.809	-0.130084	0.119531	-1.08829	0.276469	0.537271	JADE1
ENSG00000077713.18	1035.2	0.0617114	0.108455	0.569006	0.569352	0.779731	SLC25A43
ENSG00000077721.15	2586.17	-0.297127	0.116056	-2.56021	0.0104609	0.0864714	UBE2A
ENSG00000077782.20	980.834	0.614445	0.223768	2.7459	0.00603443	0.0653761	FGFR1
ENSG00000077800.12	0.374753	-0.220808	0.765201	-0.288562	0.772917	NA	FKBP6
ENSG00000077935.16	17.9684	-2.28497	0.518119	-4.41012	1.03314e-05	0.00334161	SMC1B
ENSG00000077942.18	3596	0.844811	0.299809	2.81783	0.00483494	0.0577079	FBLN1
ENSG00000077943.7	158.084	0.448414	0.251191	1.78515	0.0742365	0.256639	ITGA8
ENSG00000077984.5	149.946	-0.26385	0.266291	-0.990832	0.321768	0.581575	CST7
ENSG00000078018.19	49.9601	0.709781	0.207923	3.41366	0.000640954	0.0216031	MAP2
ENSG00000078043.15	398.892	-0.440974	0.132186	-3.336	0.000849919	0.0243959	PIAS2
ENSG00000078053.16	47.6673	0.695586	0.252037	2.75986	0.00578262	0.0638597	AMPH
ENSG00000078061.12	2001.68	0.070086	0.111355	0.629392	0.529092	0.752712	ARAF
ENSG00000078070.12	938.394	-0.405801	0.126759	-3.20136	0.00136781	0.0299443	MCCC1
ENSG00000078081.7	362.634	-0.21175	0.220766	-0.959158	0.337479	0.596324	LAMP3
ENSG00000078098.13	856.082	0.418383	0.296714	1.41006	0.158523	0.392585	FAP
ENSG00000078114.18	3273.44	-0.114921	0.188136	-0.610839	0.541306	0.760644	NEBL
ENSG00000078124.11	755.7	-0.144244	0.0921781	-1.56484	0.117621	0.331971	ACER3
ENSG00000078140.13	2652.96	-0.282572	0.0774619	-3.64788	0.00026441	0.0145965	UBE2K
ENSG00000078142.12	773.556	-0.100142	0.0852043	-1.17531	0.239869	0.494241	PIK3C3
ENSG00000078177.13	440.814	-0.0544488	0.124162	-0.43853	0.661002	0.835487	N4BP2
ENSG00000078237.6	77.1694	-0.154217	0.122659	-1.25728	0.208651	0.458686	TIGAR
ENSG00000078246.16	656.683	0.117057	0.0903432	1.29569	0.195082	0.442723	TULP3
ENSG00000078269.14	1452.25	0.287073	0.110065	2.60822	0.00910151	0.0803887	SYNJ2
ENSG00000078295.16	54.6006	0.920548	0.266836	3.44986	0.000560878	0.02018	ADCY2
ENSG00000078304.19	3831.55	-0.130517	0.122469	-1.06571	0.286554	0.547502	PPP2R5C
ENSG00000078319.9	303.426	-0.423025	0.144041	-2.93684	0.00331577	0.0472757	PMS2P1
ENSG00000078328.20	10.3187	0.182057	0.570008	0.319394	0.749428	0.884097	RBFOX1
ENSG00000078369.17	9481.56	0.0551755	0.0835113	0.660695	0.508808	0.738007	GNB1
ENSG00000078399.17	1018.02	-0.157805	0.272664	-0.578752	0.562757	0.774588	HOXA9
ENSG00000078401.6	534.889	0.423811	0.232798	1.82051	0.0686812	0.245302	EDN1
ENSG00000078403.16	952.973	-0.20305	0.0800757	-2.53572	0.0112216	0.0897296	MLLT10
ENSG00000078487.17	90.1278	-0.163235	0.190111	-0.858626	0.390547	0.642225	ZCWPW1
ENSG00000078549.14	6.26564	1.12539	0.366668	3.06925	0.00214598	0.0378811	ADCYAP1R1
ENSG00000078579.8	29.9022	-0.382485	0.927712	-0.412289	0.680128	0.846394	FGF20
ENSG00000078589.12	59.4047	-0.0875717	0.288319	-0.303732	0.761332	0.891026	P2RY10
ENSG00000078596.10	219.698	-0.0607957	0.201307	-0.302005	0.762648	0.891694	ITM2A
ENSG00000078618.21	3448.69	-0.0662773	0.0805193	-0.823124	0.410438	0.658884	NRDC
ENSG00000078668.13	3390.27	-0.254538	0.169467	-1.50199	0.1331	0.355977	VDAC3
ENSG00000078674.17	2827.63	-0.210122	0.125243	-1.67771	0.0934028	0.292027	PCM1
ENSG00000078687.17	363.488	0.391218	0.14659	2.66879	0.00761259	0.0734019	TNRC6C
ENSG00000078699.21	1393.06	0.163788	0.140408	1.16652	0.243404	0.49855	CBFA2T2
ENSG00000078725.12	16.9368	-0.912498	0.399735	-2.28276	0.0224446	0.131639	BRINP1
ENSG00000078747.14	2705.33	-0.0162028	0.0924052	-0.175345	0.860808	0.938635	ITCH
ENSG00000078795.16	4.00808	0.143783	0.230197	0.624608	0.532228	NA	PKD2L2
ENSG00000078804.12	940.144	0.126149	0.195568	0.645036	0.518904	0.745131	TP53INP2
ENSG00000078808.16	4652.39	-0.0601195	0.0908038	-0.662081	0.507919	0.737326	SDF4
ENSG00000078814.15	112.155	0.705711	0.283726	2.4873	0.0128716	0.0971163	MYH7B
ENSG00000078898.6	0.37232	-0.0372327	0.836458	-0.0445123	0.964496	NA	BPIFB2
ENSG00000078900.14	94.5444	-0.120386	0.288221	-0.417688	0.676176	0.844151	TP73
ENSG00000078902.15	1613.08	0.207268	0.100528	2.06179	0.0392277	0.181087	TOLLIP
ENSG00000078967.12	382.747	-0.0804502	0.0825235	-0.974877	0.329621	0.589335	UBE2D4
ENSG00000079101.16	3.68501	0.0692318	0.330186	0.209675	0.833921	NA	CLUL1
ENSG00000079102.16	128.947	0.502631	0.230834	2.17746	0.0294462	0.15292	RUNX1T1
ENSG00000079112.9	17201.9	0.170643	0.260593	0.654826	0.51258	0.740798	CDH17
ENSG00000079134.11	537.092	-0.325635	0.109236	-2.98103	0.00287278	0.0437565	THOC1
ENSG00000079150.17	295.634	0.0806297	0.124915	0.645476	0.518619	0.744889	FKBP7
ENSG00000079156.16	48.0056	0.337565	0.267	1.26429	0.206127	0.45598	OSBPL6
ENSG00000079215.13	231.638	-0.140087	0.285813	-0.490135	0.624039	0.812568	SLC1A3
ENSG00000079246.15	9999.44	-0.0613672	0.0668163	-0.918447	0.358385	0.615947	XRCC5
ENSG00000079257.7	582.868	-0.093314	0.190425	-0.490032	0.624112	0.812568	LXN
ENSG00000079263.18	136.561	-0.217571	0.282271	-0.770788	0.440833	0.683835	SP140
ENSG00000079277.20	715.702	-0.0305471	0.0991072	-0.308222	0.757913	0.888107	MKNK1
ENSG00000079308.18	2599.95	0.779263	0.252608	3.08488	0.00203637	0.037177	TNS1
ENSG00000079313.14	1014.4	0.251262	0.113867	2.20662	0.0273405	0.146524	REXO1
ENSG00000079332.14	2510.21	-0.259532	0.0793966	-3.2688	0.00108004	0.0272279	SAR1A
ENSG00000079335.19	200.701	-0.0871673	0.135591	-0.642868	0.52031	0.746114	CDC14A
ENSG00000079337.15	261.61	0.315643	0.193846	1.62832	0.103458	0.309578	RAPGEF3
ENSG00000079385.21	5793	-0.00186048	0.236351	-0.00787171	0.993719	0.998493	CEACAM1
ENSG00000079387.13	658.781	-0.0455805	0.074105	-0.61508	0.538502	0.758527	SENP1
ENSG00000079393.20	0.239931	0.266372	1.04953	0.253801	0.799649	NA	DUSP13
ENSG00000079432.7	1604.67	0.403269	0.140154	2.87733	0.00401059	0.0517896	CIC
ENSG00000079435.9	200.169	0.19494	0.173255	1.12516	0.260521	0.519273	LIPE
ENSG00000079459.12	10.1197	-0.104558	0.222249	-0.470453	0.638031	0.821354	FDFT1
ENSG00000079462.7	974.475	-0.00990567	0.124551	-0.0795311	0.93661	0.975267	PAFAH1B3
ENSG00000079482.12	270.675	0.118041	0.148673	0.79396	0.427218	0.672685	OPHN1
ENSG00000079557.4	0.118333	-0.477149	1.93635	-0.246416	0.80536	NA	AFM
ENSG00000079616.12	1592.63	-0.0467374	0.116786	-0.400198	0.689011	0.851891	KIF22
ENSG00000079689.13	20.2676	-0.107693	0.527637	-0.204104	0.838272	0.928808	SCGN
ENSG00000079691.17	1211.74	-0.0085593	0.169519	-0.0504916	0.959731	0.985289	CARMIL1
ENSG00000079739.16	1750.16	-0.17909	0.144279	-1.24128	0.214503	0.465777	PGM1
ENSG00000079785.14	3648.37	-0.218235	0.0709137	-3.07748	0.00208758	0.0374498	DDX1
ENSG00000079805.16	6667.72	0.259784	0.095307	2.72576	0.00641541	0.0670652	DNM2
ENSG00000079819.18	6488.88	0.247323	0.160468	1.54126	0.123253	0.340104	EPB41L2
ENSG00000079841.18	6.59285	0.325264	0.451271	0.720774	0.471048	0.707779	RIMS1
ENSG00000079931.14	451.29	0.665469	0.261201	2.54773	0.0108427	0.0880337	MOXD1
ENSG00000079950.13	1922.48	-0.00285459	0.0903604	-0.0315911	0.974798	0.991697	STX7
ENSG00000079974.17	486.554	-0.0833693	0.0950049	-0.877526	0.380201	0.634299	RABL2B
ENSG00000079999.13	2146.98	0.133905	0.0784879	1.70606	0.0879971	0.282613	KEAP1
ENSG00000080007.7	44.1688	1.12827	0.520044	2.16956	0.0300405	0.154714	DDX43
ENSG00000080031.9	926.135	0.122479	0.204125	0.600022	0.548492	0.765415	PTPRH
ENSG00000080166.15	2.24847	-0.815852	0.380078	-2.14654	0.0318301	NA	DCT
ENSG00000080189.14	1981.84	0.0481216	0.115345	0.417196	0.676535	0.84431	SLC35C2
ENSG00000080200.9	582.545	0.0918468	0.161734	0.567889	0.57011	0.780339	CRYBG3
ENSG00000080224.17	3.51581	0.589302	0.422471	1.39489	0.163048	NA	EPHA6
ENSG00000080293.9	8.3756	0.00567196	0.388054	0.0146164	0.988338	0.996654	SCTR
ENSG00000080298.15	347.582	-0.097091	0.119483	-0.812594	0.416451	0.664297	RFX3
ENSG00000080345.17	1899.33	0.108715	0.0794596	1.36818	0.171256	0.410571	RIF1
ENSG00000080371.5	1648.05	-0.0544351	0.073247	-0.743172	0.457378	0.697016	RAB21
ENSG00000080493.16	202.85	-1.15025	0.477381	-2.4095	0.0159744	0.109239	SLC4A4
ENSG00000080503.23	2821.15	0.121235	0.130487	0.929093	0.352841	0.61101	SMARCA2
ENSG00000080511.3	1.62979	1.28278	0.498551	2.57301	0.0100819	NA	RDH8
ENSG00000080546.13	1481.02	-0.176883	0.237822	-0.743761	0.457021	0.696916	SESN1
ENSG00000080561.13	106.038	0.49844	0.234904	2.12189	0.0338467	0.165943	MID2
ENSG00000080572.12	0.184464	-0.491574	0.951559	-0.516598	0.605437	NA	DNAAF6
ENSG00000080573.6	795.231	0.64835	0.265445	2.4425	0.0145859	0.104597	COL5A3
ENSG00000080603.16	253.969	0.511715	0.134364	3.80843	0.000139852	0.0112767	SRCAP
ENSG00000080608.9	1700.81	-0.071107	0.106251	-0.669237	0.503344	0.734077	PUM3
ENSG00000080618.14	1.27189	-0.558027	0.445705	-1.25201	0.210567	NA	CPB2
ENSG00000080644.15	91.507	0.640338	0.303272	2.11143	0.034735	0.168582	CHRNA3
ENSG00000080709.15	28.8965	-0.387169	0.268577	-1.44156	0.149427	0.379241	KCNN2
ENSG00000080802.18	580.562	-0.0380616	0.0732063	-0.519923	0.603117	0.800343	CNOT4
ENSG00000080815.18	2503.99	-0.069904	0.074181	-0.942343	0.346017	0.604635	PSEN1
ENSG00000080819.7	971.689	-0.153674	0.0881331	-1.74366	0.0812182	0.270617	CPOX
ENSG00000080822.16	1584.66	-0.275177	0.140391	-1.96007	0.0499874	0.206903	CLDND1
ENSG00000080823.22	189.628	-0.363834	0.238996	-1.52234	0.127923	0.348174	MOK
ENSG00000080824.18	38182.9	-0.242254	0.111019	-2.18209	0.029103	0.151551	HSP90AA1
ENSG00000080839.11	656.144	-0.0549726	0.148966	-0.369028	0.712107	0.864078	RBL1
ENSG00000080845.17	2519.77	0.236713	0.11732	2.01767	0.0436261	0.192758	DLGAP4
ENSG00000080854.14	40.349	0.500425	0.287004	1.74362	0.0812259	0.270617	IGSF9B
ENSG00000080910.12	0.0582609	-0.181398	2.69044	-0.0674234	0.946245	NA	CFHR2
ENSG00000080947.14	53.6002	0.369336	0.171818	2.14958	0.0315888	0.159435	CROCCP3
ENSG00000080986.12	468.967	-0.382337	0.174172	-2.19517	0.0281517	0.149098	NDC80
ENSG00000081014.10	395.881	0.0410306	0.109598	0.374373	0.708127	0.861819	AP4E1
ENSG00000081019.13	779.833	-0.256341	0.0962435	-2.66347	0.00773404	0.0738425	RSBN1
ENSG00000081026.18	806.147	-0.0658557	0.125322	-0.525493	0.59924	0.798093	MAGI3
ENSG00000081041.8	841.993	-0.443526	0.282787	-1.56841	0.116785	0.33078	CXCL2
ENSG00000081051.7	4.26571	-0.939222	0.513503	-1.82905	0.0673923	NA	AFP
ENSG00000081052.12	81.9682	0.483386	0.380586	1.27011	0.204045	0.453753	COL4A4
ENSG00000081059.19	1193.99	0.235412	0.186102	1.26497	0.205884	0.455872	TCF7
ENSG00000081087.14	748.234	-0.0214551	0.106104	-0.202208	0.839754	0.92901	OSTM1
ENSG00000081138.13	7.73601	-1.88398	0.661163	-2.84949	0.00437889	0.0545129	CDH7
ENSG00000081148.11	8.96264	-0.183926	0.21069	-0.872968	0.38268	0.63642	IMPG2
ENSG00000081154.11	3217.57	-0.441905	0.126466	-3.49425	0.000475401	0.0188077	PCNP
ENSG00000081177.18	709.435	-0.183542	0.0963853	-1.90425	0.0568771	0.220799	EXD2
ENSG00000081181.7	122.109	-0.34523	0.220646	-1.56463	0.117669	0.331971	ARG2
ENSG00000081189.15	483.229	0.418152	0.183774	2.27536	0.0228843	0.133101	MEF2C
ENSG00000081237.19	1579.87	-0.0618145	0.229019	-0.26991	0.78723	0.903614	PTPRC
ENSG00000081248.10	1.72759	0.127686	0.406706	0.313951	0.753558	NA	CACNA1S
ENSG00000081277.12	230.877	0.592845	0.365645	1.62136	0.10494	0.312339	PKP1
ENSG00000081307.12	1083.53	-0.17	0.0747838	-2.27321	0.0230134	0.13353	UBA5
ENSG00000081320.10	1228.4	-0.245734	0.158416	-1.5512	0.120854	0.336297	STK17B
ENSG00000081377.16	797.697	0.120135	0.11778	1.02	0.30773	0.567966	CDC14B
ENSG00000081386.12	333.319	-0.075456	0.0856992	-0.880475	0.378602	0.633081	ZNF510
ENSG00000081479.13	2.11632	-0.427071	0.506957	-0.84242	0.399553	NA	LRP2
ENSG00000081665.13	426.291	-0.055113	0.121148	-0.454924	0.649164	0.828454	ZNF506
ENSG00000081692.12	342.821	-0.0993898	0.0962573	-1.03254	0.301818	0.561631	JMJD4
ENSG00000081721.11	450.901	-0.179728	0.112932	-1.59147	0.111504	0.322248	DUSP12
ENSG00000081760.16	1248.21	-0.0790975	0.113909	-0.694392	0.487437	0.721905	AACS
ENSG00000081791.8	1608.94	-0.163735	0.0889288	-1.84119	0.0655935	0.239704	DELE1
ENSG00000081800.8	0.668042	-1.92211	1.13159	-1.69859	0.0893968	NA	SLC13A1
ENSG00000081803.15	818.615	-0.177622	0.168741	-1.05263	0.292511	0.552855	CADPS2
ENSG00000081818.3	44.9363	0.967267	0.256086	3.77712	0.000158654	0.0117193	PCDHB4
ENSG00000081842.17	2.51499	0.104854	0.348304	0.301041	0.763383	NA	PCDHA6
ENSG00000081853.14	21.2949	0.509576	0.198566	2.56628	0.0102796	0.0855998	PCDHGA2
ENSG00000081870.11	447.831	-0.600953	0.168988	-3.55619	0.000376277	0.0169855	HSPB11
ENSG00000081913.13	528.288	0.0201676	0.128515	0.156928	0.875301	0.946829	PHLPP1
ENSG00000081923.13	4561.39	-0.079727	0.168164	-0.474103	0.635426	0.819838	ATP8B1
ENSG00000081985.11	36.2869	-0.427898	0.28592	-1.49657	0.134506	0.358681	IL12RB2
ENSG00000082014.16	211.012	0.288126	0.153172	1.88106	0.0599636	0.227676	SMARCD3
ENSG00000082068.8	812.258	-0.161142	0.0837449	-1.9242	0.0543291	0.215622	WDR70
ENSG00000082074.16	695.647	-0.0767209	0.219587	-0.349388	0.726798	0.872588	FYB1
ENSG00000082126.17	4.35073	-0.214804	0.260841	-0.823505	0.410221	NA	MPP4
ENSG00000082146.12	406.317	-0.421394	0.127797	-3.29738	0.000975925	0.0261632	STRADB
ENSG00000082153.17	3936.26	-0.345764	0.110989	-3.11529	0.00183764	0.0354215	BZW1
ENSG00000082175.14	37.5551	0.49909	0.230593	2.16438	0.0304355	0.155836	PGR
ENSG00000082196.20	182.55	0.623221	0.258594	2.41003	0.0159511	0.109203	C1QTNF3
ENSG00000082212.12	1580.79	-0.406528	0.152556	-2.66478	0.00770383	0.0737669	ME2
ENSG00000082213.17	726.978	-0.0149988	0.0924052	-0.162316	0.871057	0.944159	C5orf22
ENSG00000082258.12	1046.35	-0.238814	0.0927967	-2.57352	0.0100671	0.0845296	CCNT2
ENSG00000082269.16	1205.27	-0.0424193	0.120565	-0.351837	0.72496	0.871586	FAM135A
ENSG00000082293.12	2.8515	0.0160518	0.469629	0.0341797	0.972734	NA	COL19A1
ENSG00000082397.17	597.398	0.25102	0.296846	0.845625	0.397762	0.648489	EPB41L3
ENSG00000082438.15	889.235	0.30041	0.15752	1.90712	0.0565048	0.220244	COBLL1
ENSG00000082458.11	2519.92	-0.0538313	0.131052	-0.410763	0.681246	0.847087	DLG3
ENSG00000082482.13	6.08168	0.153623	0.366459	0.41921	0.675063	0.843669	KCNK2
ENSG00000082497.11	0	NA	NA	NA	NA	NA	SERTAD4
ENSG00000082512.14	1650.39	-0.105137	0.145255	-0.723813	0.469181	0.706379	TRAF5
ENSG00000082515.17	824.107	-0.48474	0.146626	-3.30595	0.000946536	0.0257975	MRPL22
ENSG00000082516.8	841.831	-0.0094353	0.0959996	-0.0982848	0.921706	0.96784	GEMIN5
ENSG00000082556.10	0.981801	0.398565	0.668625	0.596096	0.551111	NA	OPRK1
ENSG00000082641.15	6292.03	0.303071	0.0977987	3.09893	0.00194222	0.0362504	NFE2L1
ENSG00000082684.15	56.4946	0.733185	0.219242	3.34418	0.000825267	0.0240809	SEMA5B
ENSG00000082701.15	2127.8	0.0862424	0.0731418	1.17911	0.238354	0.492466	GSK3B
ENSG00000082781.11	3911.42	0.52929	0.12797	4.13604	3.53348e-05	0.00580668	ITGB5
ENSG00000082805.19	1275.12	0.246461	0.156531	1.57453	0.115366	0.328511	ERC1
ENSG00000082898.16	5833.79	-0.212399	0.0859219	-2.472	0.0134359	0.099247	XPO1
ENSG00000082929.8	0.249842	-0.260743	0.815032	-0.319918	0.749031	NA	LINC01587
ENSG00000082996.19	1897.7	-0.246044	0.121856	-2.01913	0.0434735	0.19238	RNF13
ENSG00000083067.22	10.9948	-0.55586	0.456284	-1.21823	0.223136	0.476158	TRPM3
ENSG00000083093.9	656.32	-0.107559	0.0700781	-1.53485	0.124822	0.342955	PALB2
ENSG00000083097.14	786.153	0.115852	0.109743	1.05566	0.291122	0.551415	DOP1A
ENSG00000083099.10	1033.58	-0.100868	0.103826	-0.971507	0.331296	0.591025	LYRM2
ENSG00000083123.14	923.418	-0.207628	0.148812	-1.39524	0.162944	0.399206	BCKDHB
ENSG00000083168.10	2025.89	0.278732	0.167785	1.66124	0.0966647	0.297384	KAT6A
ENSG00000083223.17	1462.55	0.0355626	0.0788887	0.450795	0.652137	0.830252	TUT7
ENSG00000083290.19	354.576	0.0580909	0.130089	0.446547	0.655202	0.831987	ULK2
ENSG00000083307.11	1434.55	0.130908	0.1203	1.08818	0.276516	0.537295	GRHL2
ENSG00000083312.17	3920.24	-0.0304192	0.0742073	-0.409922	0.681863	0.847455	TNPO1
ENSG00000083444.16	3216.93	0.18073	0.134318	1.34553	0.178453	0.420991	PLOD1
ENSG00000083454.21	48.8888	0.00506333	0.314429	0.0161033	0.987152	0.996436	P2RX5
ENSG00000083457.11	528.208	-0.543885	0.178417	-3.0484	0.00230064	0.0395855	ITGAE
ENSG00000083520.14	2383.6	-0.148936	0.102095	-1.4588	0.144621	0.373299	DIS3
ENSG00000083535.15	885.66	-0.23051	0.134915	-1.70856	0.0875329	0.281807	PIBF1
ENSG00000083544.14	648.59	-0.207517	0.103856	-1.99812	0.0457041	0.19777	TDRD3
ENSG00000083622.8	6.43599	-0.80983	0.327469	-2.473	0.0133984	0.0991434	NA
ENSG00000083635.7	449.052	-0.102716	0.144734	-0.709689	0.477897	0.713871	NUFIP1
ENSG00000083642.18	1383.97	0.131232	0.11599	1.13141	0.257884	0.515964	PDS5B
ENSG00000083720.12	799.881	-0.400969	0.230638	-1.73852	0.0821195	0.272018	OXCT1
ENSG00000083750.12	362.605	-0.1956	0.146851	-1.33196	0.182873	0.427223	RRAGB
ENSG00000083782.7	145.064	0.252264	0.528994	0.476875	0.633451	0.818187	EPYC
ENSG00000083799.17	1189.62	0.182736	0.126835	1.44074	0.149659	0.379578	CYLD
ENSG00000083807.9	207.829	-0.540326	0.246501	-2.19199	0.0283805	0.14963	SLC27A5
ENSG00000083812.11	212.652	0.182908	0.109137	1.67595	0.0937475	0.292542	ZNF324
ENSG00000083814.13	50.9864	-0.1954	0.164073	-1.19093	0.233679	0.487576	ZNF671
ENSG00000083817.8	115.052	-0.188706	0.116549	-1.61911	0.105424	0.313026	ZNF416
ENSG00000083828.15	180.141	-0.212011	0.162095	-1.30794	0.190893	0.438308	ZNF586
ENSG00000083838.15	190.234	0.127322	0.090602	1.40529	0.159935	0.394717	ZNF446
ENSG00000083844.10	382.561	0.1629	0.204251	0.797547	0.425133	0.671335	ZNF264
ENSG00000083845.8	25237	-0.638156	0.222671	-2.86591	0.00415811	0.0528227	RPS5
ENSG00000083857.13	9935.92	-0.0573783	0.17274	-0.332166	0.739764	0.87888	FAT1
ENSG00000083896.12	0.0699485	-0.0659834	2.6323	-0.0250668	0.980002	NA	YTHDC1
ENSG00000083937.8	2420.65	-0.202299	0.111687	-1.8113	0.0700946	0.248251	CHMP2B
ENSG00000084070.11	1262.38	0.150494	0.143535	1.04848	0.294416	0.554947	SMAP2
ENSG00000084072.16	1195.02	-0.241653	0.0889076	-2.71802	0.00656735	0.0675741	PPIE
ENSG00000084073.8	2183.61	-0.250197	0.0944039	-2.65029	0.00804232	0.0756128	ZMPSTE24
ENSG00000084090.13	4859.56	-0.151592	0.0638498	-2.3742	0.0175868	0.115135	STARD7
ENSG00000084092.6	1225.25	-0.10507	0.11475	-0.915641	0.359855	0.617222	NOA1
ENSG00000084093.16	1125.06	0.0250694	0.0678324	0.369579	0.711696	0.863849	REST
ENSG00000084110.10	24.6377	0.123473	0.289876	0.42595	0.670144	0.841054	HAL
ENSG00000084112.14	1380	0.200721	0.12951	1.54985	0.121177	0.336618	SSH1
ENSG00000084207.16	11556.8	-0.0994836	0.149276	-0.66644	0.50513	0.735399	GSTP1
ENSG00000084234.17	15578.4	0.3341	0.105942	3.15362	0.00161261	0.0332039	APLP2
ENSG00000084444.13	86.2107	0.281345	0.188178	1.4951	0.134888	0.359168	FAM234B
ENSG00000084453.16	6.06078	-0.822688	0.689653	-1.1929	0.232908	0.486688	SLCO1A2
ENSG00000084463.7	2703.88	-0.075187	0.0795325	-0.945361	0.344475	0.602864	WBP11
ENSG00000084623.11	6201.94	-0.250215	0.117744	-2.12508	0.0335802	0.165403	EIF3I
ENSG00000084628.9	4.62038	0.242029	0.42322	0.571875	0.567407	0.778436	NKAIN1
ENSG00000084636.17	1813.38	0.518355	0.215987	2.39993	0.0163981	0.110644	COL16A1
ENSG00000084652.15	2018.11	0.0233443	0.105998	0.220235	0.825689	0.922237	TXLNA
ENSG00000084674.14	15.9434	-1.10893	0.676269	-1.63978	0.101051	0.305277	APOB
ENSG00000084676.15	1166.93	0.163296	0.116616	1.40029	0.161427	0.396594	NCOA1
ENSG00000084693.15	801.315	-0.0123944	0.110141	-0.112531	0.910402	0.962465	AGBL5
ENSG00000084710.13	63.075	-0.381064	0.27509	-1.38523	0.165981	0.403201	EFR3B
ENSG00000084731.14	339.88	0.366538	0.193482	1.89443	0.0581682	0.223714	KIF3C
ENSG00000084733.10	5048.08	-0.141668	0.0744713	-1.90232	0.0571291	0.221289	RAB10
ENSG00000084734.8	7.35545	0.0732679	0.372793	0.196538	0.844189	0.931054	GCKR
ENSG00000084754.11	5789.52	-0.118669	0.0746768	-1.5891	0.112037	0.323213	HADHA
ENSG00000084764.11	444.882	0.226025	0.199308	1.13405	0.256773	0.514748	MAPRE3
ENSG00000084774.13	2118.03	0.114904	0.128596	0.893522	0.371578	0.627193	CAD
ENSG00000085063.15	5786.77	0.11718	0.157664	0.743226	0.457345	0.697016	CD59
ENSG00000085117.11	2017.79	0.110186	0.152201	0.723949	0.469097	0.706379	CD82
ENSG00000085185.15	442.353	0.242108	0.164463	1.47211	0.140991	0.36827	BCORL1
ENSG00000085224.22	2327.36	0.124714	0.109794	1.13589	0.256004	0.513857	ATRX
ENSG00000085231.13	0.0127508	-0.292006	3.22216	-0.0906245	0.927791	NA	AK6
ENSG00000085265.10	146.363	0.372176	0.359821	1.03433	0.30098	0.561159	FCN1
ENSG00000085274.15	506.471	-0.516384	0.143618	-3.59555	0.000323713	0.0157575	MYNN
ENSG00000085276.17	2364.03	-0.0471092	0.147844	-0.318642	0.749998	0.884497	MECOM
ENSG00000085365.17	1457.36	-0.168622	0.105317	-1.6011	0.109356	0.318743	SCAMP1
ENSG00000085377.13	3195.4	0.00508093	0.128029	0.0396857	0.968344	0.988784	PREP
ENSG00000085382.11	235.563	-0.0409259	0.106108	-0.385699	0.699719	0.857663	HACE1
ENSG00000085415.15	1291.22	-0.366234	0.150738	-2.4296	0.0151155	0.106656	SEH1L
ENSG00000085433.15	347.033	0.187884	0.0898367	2.09139	0.0364931	0.173611	WDR47
ENSG00000085449.14	2518.56	-0.0118783	0.0891048	-0.133307	0.893951	0.955943	WDFY1
ENSG00000085465.12	171.94	-0.412358	0.241815	-1.70526	0.0881458	0.282927	OVGP1
ENSG00000085491.16	0.256483	-0.376159	0.885104	-0.424988	0.670845	NA	SLC25A24
ENSG00000085511.19	913.155	0.181633	0.102834	1.76628	0.077349	0.263136	MAP3K4
ENSG00000085514.15	193.987	0.136363	0.242758	0.561726	0.574302	0.783312	PILRA
ENSG00000085552.16	489.485	0.0904323	0.269155	0.335986	0.736882	0.87738	IGSF9
ENSG00000085563.14	1272.77	0.221443	0.354844	0.624057	0.53259	0.75483	ABCB1
ENSG00000085644.13	456.053	0.356694	0.112137	3.18088	0.00146828	0.0313323	ZNF213
ENSG00000085662.13	722.221	0.244126	0.201025	1.21441	0.224591	0.477564	AKR1B1
ENSG00000085719.12	3797.13	-0.0905628	0.128672	-0.703829	0.48154	0.71651	CPNE3
ENSG00000085721.12	1.94387	0.000781572	0.300039	0.0026049	0.997922	NA	RRN3
ENSG00000085733.15	6103.15	0.267303	0.0939444	2.84533	0.00443654	0.0548624	CTTN
ENSG00000085741.12	601.884	0.0214958	0.460999	0.0466286	0.962809	0.986196	WNT11
ENSG00000085760.14	1657.57	-0.196207	0.0850604	-2.30668	0.0210729	0.126509	MTIF2
ENSG00000085788.13	1046.51	0.201623	0.137511	1.46623	0.142586	0.370401	DDHD2
ENSG00000085831.15	1297.19	-0.269518	0.220569	-1.22192	0.221737	0.474734	TTC39A
ENSG00000085832.16	1631.48	-0.0885495	0.0731933	-1.2098	0.226355	0.479062	EPS15
ENSG00000085840.12	388.111	-0.120263	0.167635	-0.717412	0.47312	0.709831	ORC1
ENSG00000085871.8	1701.3	-0.602339	0.178898	-3.36693	0.000760087	0.0231406	MGST2
ENSG00000085872.14	1404.2	0.286214	0.110118	2.59916	0.00934531	0.081397	CHERP
ENSG00000085978.21	0.0557027	-0.296814	3.17964	-0.0933483	0.925627	NA	ATG16L1
ENSG00000085982.13	1130.76	-0.0428755	0.0865374	-0.495456	0.620278	0.81064	USP40
ENSG00000085998.13	1497.64	-0.169731	0.0880643	-1.92735	0.0539359	0.21495	POMGNT1
ENSG00000085999.11	270.039	-0.150993	0.146269	-1.0323	0.301934	0.561631	RAD54L
ENSG00000086015.20	2058.43	0.103612	0.112983	0.917056	0.359113	0.616548	MAST2
ENSG00000086061.15	6485.81	-0.230054	0.100748	-2.28346	0.0224034	0.131471	DNAJA1
ENSG00000086062.12	3723.05	0.191505	0.111465	1.71807	0.0857836	0.278896	B4GALT1
ENSG00000086065.13	3131.15	-0.257628	0.160934	-1.60083	0.109414	0.318824	CHMP5
ENSG00000086102.18	1496.23	0.134207	0.106221	1.26347	0.206421	0.456249	NFX1
ENSG00000086159.12	11.1237	-0.52346	0.352094	-1.48671	0.137092	0.362478	AQP6
ENSG00000086189.9	1047.43	-0.32507	0.102742	-3.16394	0.0015565	0.0324926	DIMT1
ENSG00000086200.16	859.382	-0.149143	0.076124	-1.95922	0.0500875	0.207033	IPO11
ENSG00000086205.17	66.3262	0.121646	0.216829	0.561021	0.574783	0.783407	FOLH1
ENSG00000086232.12	6243.12	0.020236	0.0940901	0.215071	0.829712	0.924109	EIF2AK1
ENSG00000086288.11	6.01989	-0.315949	0.270436	-1.16829	0.242689	0.497675	NME8
ENSG00000086289.11	942.353	0.37396	0.240106	1.55748	0.119356	0.3345	EPDR1
ENSG00000086300.15	519.583	-0.444322	0.197509	-2.24963	0.0244726	0.137648	SNX10
ENSG00000086475.14	1592.47	-0.189678	0.0931285	-2.03673	0.0416768	0.187696	SEPHS1
ENSG00000086504.16	1029.94	-0.126137	0.0984731	-1.28093	0.200218	0.448404	MRPL28
ENSG00000086506.2	2.23755	-1.18662	0.636996	-1.86284	0.062485	NA	HBQ1
ENSG00000086544.2	941.674	0.129283	0.106969	1.2086	0.226816	0.479603	ITPKC
ENSG00000086548.8	46956.7	0.202383	0.286868	0.705491	0.480504	0.715668	CEACAM6
ENSG00000086570.12	13.3536	-0.00419661	0.225866	-0.0185801	0.985176	0.995877	FAT2
ENSG00000086589.11	1378.85	-0.0916422	0.071441	-1.28277	0.199573	0.447694	RBM22
ENSG00000086598.10	9943.48	-0.299389	0.114654	-2.61125	0.00902126	0.0799762	TMED2
ENSG00000086619.13	173.511	-0.303964	0.208325	-1.45908	0.144542	0.373293	ERO1B
ENSG00000086666.18	1839.87	-0.454031	0.158474	-2.86501	0.00416997	0.0529098	ZFAND6
ENSG00000086696.10	418.373	-0.292347	0.461155	-0.633945	0.526116	0.750945	HSD17B2
ENSG00000086712.12	1226.38	-0.176415	0.150246	-1.17418	0.240325	0.494555	TXLNG
ENSG00000086717.18	16.5705	-0.306178	0.25824	-1.18563	0.235767	0.4899	PPEF1
ENSG00000086730.16	296.428	0.0924282	0.193538	0.477571	0.632956	0.81786	LAT2
ENSG00000086758.15	6902.79	0.172353	0.145853	1.18169	0.23733	0.491456	HUWE1
ENSG00000086827.8	775.772	-0.0491347	0.0927185	-0.529933	0.596158	0.796331	ZW10
ENSG00000086848.14	231.842	0.0427587	0.0835603	0.51171	0.608854	0.804369	ALG9
ENSG00000086967.9	6.68259	0.182495	0.343673	0.531015	0.595409	0.796265	MYBPC2
ENSG00000086991.12	137.399	0.0912619	0.263324	0.346577	0.728909	0.873405	NOX4
ENSG00000087008.15	462.397	-0.153094	0.101922	-1.50207	0.133079	0.355977	ACOX3
ENSG00000087053.18	1089.14	-0.0194289	0.100089	-0.194117	0.846084	0.931915	MTMR2
ENSG00000087074.7	2734.57	0.300602	0.202476	1.48463	0.137642	0.363388	PPP1R15A
ENSG00000087076.8	92.9423	0.331034	0.19203	1.72386	0.0847326	0.276799	HSD17B14
ENSG00000087077.13	1764.92	0.0541191	0.19931	0.271532	0.785982	0.903153	TRIP6
ENSG00000087085.14	239.579	0.234249	0.313162	0.748011	0.454453	0.695209	ACHE
ENSG00000087086.14	51116.1	-0.203992	0.104407	-1.95381	0.0507238	0.207931	FTL
ENSG00000087087.19	3285.06	0.0505206	0.0881485	0.573131	0.566556	0.777768	SRRT
ENSG00000087088.19	1873.07	-0.0887955	0.116256	-0.763792	0.444991	0.687249	BAX
ENSG00000087095.12	728.489	0.029624	0.10038	0.295119	0.767903	0.894899	NLK
ENSG00000087111.20	1391.43	0.0918434	0.103763	0.885122	0.376091	0.63112	PIGS
ENSG00000087116.15	1768.3	0.568886	0.309978	1.83524	0.0664696	0.241319	ADAMTS2
ENSG00000087128.9	0.198963	-0.251127	1.89469	-0.132542	0.894555	NA	TMPRSS11E
ENSG00000087152.15	1873.68	0.176974	0.0894143	1.97926	0.047787	0.202193	ATXN7L3
ENSG00000087157.18	718.058	0.292055	0.0867431	3.3669	0.00076018	0.0231406	PGS1
ENSG00000087191.12	2801.59	0.0581537	0.0869804	0.668584	0.503761	0.734419	PSMC5
ENSG00000087206.16	771.556	-0.117855	0.0691393	-1.7046	0.0882688	0.28327	UIMC1
ENSG00000087237.11	34.5773	-0.164578	0.201588	-0.816411	0.414265	0.66201	CETP
ENSG00000087245.12	13399.6	0.943305	0.298041	3.16501	0.00155077	0.0324372	MMP2
ENSG00000087250.8	12.7341	0.149914	0.517509	0.289683	0.772059	0.897168	MT3
ENSG00000087253.12	1238.83	0.380522	0.138712	2.74325	0.00608344	0.065504	LPCAT2
ENSG00000087258.14	103.434	1.03909	0.260045	3.99579	6.44778e-05	0.0074488	GNAO1
ENSG00000087263.16	1127.74	-0.0741262	0.072736	-1.01911	0.30815	0.568406	OGFOD1
ENSG00000087266.15	1485.08	-0.049702	0.107762	-0.46122	0.644641	0.825669	SH3BP2
ENSG00000087269.15	2169.8	-0.174343	0.103634	-1.68229	0.092512	0.290699	NOP14
ENSG00000087274.16	4388.61	0.0203605	0.0858881	0.237059	0.812611	0.916527	ADD1
ENSG00000087299.11	475.614	-0.412724	0.132111	-3.12406	0.00178373	0.0349102	L2HGDH
ENSG00000087301.8	414.766	-0.228916	0.134479	-1.70224	0.0887105	0.283997	TXNDC16
ENSG00000087302.8	3396.49	-0.38882	0.111204	-3.49647	0.000471453	0.0187569	RTRAF
ENSG00000087303.17	729.987	0.59187	0.230591	2.56675	0.0102656	0.0855166	NID2
ENSG00000087338.4	1110.83	-0.187654	0.0980548	-1.91377	0.0556495	0.218352	GMCL1
ENSG00000087365.15	5733.63	0.165945	0.0877682	1.89072	0.0586612	0.224873	SF3B2
ENSG00000087448.10	932.22	-0.0302453	0.0894587	-0.338093	0.735293	0.8767	KLHL42
ENSG00000087460.24	23185.2	0.0640268	0.12634	0.506783	0.612307	0.806258	GNAS
ENSG00000087470.17	2472.09	-0.168029	0.0750442	-2.23907	0.0251515	0.139899	DNM1L
ENSG00000087494.15	75.7147	1.25388	0.261709	4.79113	1.65847e-06	0.00202365	PTHLH
ENSG00000087495.16	140.679	0.27752	0.438491	0.632899	0.5268	0.75121	PHACTR3
ENSG00000087502.17	1344.8	-0.386395	0.119423	-3.23552	0.00121422	0.0285638	ERGIC2
ENSG00000087510.6	95.8854	-0.18794	0.372541	-0.50448	0.613924	0.807079	TFAP2C
ENSG00000087586.17	1353.88	-0.213034	0.161137	-1.32206	0.186147	0.431436	AURKA
ENSG00000087589.16	94.6182	0.11956	0.278699	0.428995	0.667927	0.839818	CASS4
ENSG00000087842.10	341.657	-0.706992	0.187918	-3.76224	0.000168398	0.0120596	PIR
ENSG00000087884.14	288.366	0.000110097	0.105259	0.00104596	0.999165	0.999606	AAMDC
ENSG00000087903.12	182.882	0.0998152	0.147589	0.676306	0.498846	0.730513	RFX2
ENSG00000087995.15	629.517	-0.290872	0.123077	-2.36334	0.0181111	0.117265	METTL2A
ENSG00000088002.11	467.374	0.0935885	0.220669	0.424113	0.671484	0.841623	SULT2B1
ENSG00000088035.16	406.411	-0.441061	0.0987628	-4.46586	7.9747e-06	0.00304851	ALG6
ENSG00000088038.18	105.588	0.180141	0.152391	1.1821	0.237165	0.491241	CNOT3
ENSG00000088053.11	0	NA	NA	NA	NA	NA	GP6
ENSG00000088179.8	583.634	-0.191035	0.0751748	-2.54121	0.0110471	0.0890715	PTPN4
ENSG00000088205.12	3707.46	-0.0163623	0.0806183	-0.20296	0.839166	0.928902	DDX18
ENSG00000088247.17	6078.56	0.163779	0.122498	1.337	0.181224	0.425299	KHSRP
ENSG00000088256.8	2752.09	0.220847	0.112645	1.96056	0.0499305	0.20683	GNA11
ENSG00000088280.18	0	NA	NA	NA	NA	NA	ASAP3
ENSG00000088298.12	1219.18	-0.174366	0.113934	-1.53041	0.125915	0.344712	EDEM2
ENSG00000088305.18	164.332	-0.0339044	0.195454	-0.173465	0.862286	0.939342	DNMT3B
ENSG00000088320.3	27.8986	0.392736	0.251881	1.55921	0.118946	0.333757	REM1
ENSG00000088325.15	3394.68	0.0443454	0.172022	0.257789	0.79657	0.908363	TPX2
ENSG00000088340.15	785.291	0.37948	0.327656	1.15817	0.246796	0.502729	FER1L4
ENSG00000088356.5	860.002	-0.241144	0.140433	-1.71714	0.0859539	0.27932	PDRG1
ENSG00000088367.21	2236.69	0.232719	0.187263	1.24274	0.213965	0.46514	EPB41L1
ENSG00000088386.16	103.854	-0.00109432	0.485063	-0.00225605	0.9982	0.999606	SLC15A1
ENSG00000088387.18	1950.75	0.347218	0.122353	2.83785	0.00454186	0.0555596	DOCK9
ENSG00000088448.14	3403.44	-0.0556471	0.134076	-0.415043	0.678111	0.845328	ANKRD10
ENSG00000088451.10	860.303	-0.623071	0.181078	-3.4409	0.000579782	0.0205167	TGDS
ENSG00000088538.12	25.4485	0.625035	0.258241	2.42035	0.0155054	0.107717	DOCK3
ENSG00000088543.14	83.7005	0.329507	0.168403	1.95665	0.0503884	0.207524	C3orf18
ENSG00000088682.13	1814.31	-0.264432	0.102328	-2.58417	0.00976134	0.0832278	COQ9
ENSG00000088726.15	5.92458	-0.290605	0.480334	-0.605006	0.545175	0.763426	TMEM40
ENSG00000088727.12	314.822	-0.41258	0.178465	-2.31182	0.0207875	0.125571	KIF9
ENSG00000088756.12	72.4833	0.272319	0.256491	1.06171	0.288369	0.549033	ARHGAP28
ENSG00000088766.11	2785.92	-0.318487	0.191838	-1.66018	0.0968778	0.297693	CRLS1
ENSG00000088782.4	0.105865	-0.412229	3.22216	-0.127936	0.8982	NA	DEFB127
ENSG00000088808.17	820.656	0.137766	0.135612	1.01588	0.309685	0.570086	PPP1R13B
ENSG00000088812.17	1556.3	0.211275	0.16638	1.26983	0.204144	0.453783	ATRN
ENSG00000088826.17	588.646	0.34752	0.188378	1.84481	0.0650658	0.238808	SMOX
ENSG00000088827.12	306.29	0.236124	0.294335	0.802226	0.422422	0.669543	SIGLEC1
ENSG00000088832.16	4916.67	-0.102605	0.115842	-0.88573	0.375763	0.631076	FKBP1A
ENSG00000088833.17	2085.13	0.0261358	0.121116	0.215791	0.829151	0.923955	NSFL1C
ENSG00000088836.13	223.839	0.0226912	0.345003	0.0657712	0.94756	0.980391	SLC4A11
ENSG00000088854.12	310.755	0.261435	0.123408	2.11846	0.0341359	0.16681	C20orf194
ENSG00000088876.11	376.703	0.0128749	0.142559	0.0903127	0.928039	0.970533	ZNF343
ENSG00000088881.20	134.834	0.617062	0.214574	2.87576	0.00403056	0.0518301	EBF4
ENSG00000088882.7	583.796	0.656773	0.291093	2.25624	0.0240559	0.136431	CPXM1
ENSG00000088888.17	3091.24	0.15817	0.158585	0.997382	0.318579	0.578354	MAVS
ENSG00000088899.15	1055.53	0.267884	0.23902	1.12076	0.262389	0.52152	LZTS3
ENSG00000088926.13	2.93881	0.344006	0.610098	0.563854	0.572854	NA	F11
ENSG00000088930.7	4146.7	-0.0513107	0.137045	-0.374407	0.708102	0.861819	XRN2
ENSG00000088970.15	643.23	0.214037	0.217282	0.985064	0.324593	0.5842	KIZ
ENSG00000088986.10	4818.32	-0.242203	0.0908276	-2.66663	0.00766165	0.0735895	DYNLL1
ENSG00000088992.17	1018.65	-0.364207	0.313363	-1.16225	0.245133	0.500742	TESC
ENSG00000089006.16	4079.15	-0.313474	0.159618	-1.9639	0.0495417	0.20623	SNX5
ENSG00000089009.15	10925.6	-0.344647	0.131465	-2.6216	0.00875186	0.0786025	RPL6
ENSG00000089012.14	67.4788	-0.157937	0.270277	-0.584353	0.558983	0.772642	SIRPG
ENSG00000089022.13	1447.16	-0.122057	0.090343	-1.35104	0.176684	0.418805	MAPKAPK5
ENSG00000089041.16	152.06	0.113698	0.222273	0.511523	0.608985	0.80439	P2RX7
ENSG00000089048.14	977.507	0.0921877	0.15846	0.581772	0.56072	0.77388	ESF1
ENSG00000089050.15	792.497	-0.283773	0.13893	-2.04256	0.0410957	0.186266	RBBP9
ENSG00000089053.12	4109.08	-0.170738	0.0870237	-1.96197	0.0497659	0.206634	ANAPC5
ENSG00000089057.14	569.7	0.322752	0.13693	2.35706	0.0184201	0.117913	SLC23A2
ENSG00000089060.11	916.078	0.0901055	0.111605	0.807364	0.419457	0.667378	SLC8B1
ENSG00000089063.14	3321.43	-0.276497	0.143808	-1.92269	0.0545189	0.215929	TMEM230
ENSG00000089091.16	87.8705	-0.123818	0.174164	-0.71093	0.477128	0.713311	DZANK1
ENSG00000089094.18	929.09	0.142529	0.0755677	1.88611	0.0592808	0.226345	KDM2B
ENSG00000089101.17	5.48406	-0.293084	0.20972	-1.3975	0.162263	0.398188	CFAP61
ENSG00000089116.3	3.84962	0.362838	0.624013	0.581458	0.560932	NA	LHX5
ENSG00000089123.15	468.295	-0.121313	0.139697	-0.868403	0.385174	0.63831	TASP1
ENSG00000089127.12	3070.98	-0.0432133	0.174944	-0.247012	0.804899	0.912744	OAS1
ENSG00000089154.10	4027.62	0.12539	0.101289	1.23794	0.215738	0.467263	GCN1
ENSG00000089157.15	50241.4	-0.540689	0.173819	-3.11065	0.00186679	0.0358199	RPLP0
ENSG00000089159.16	3371.29	0.210338	0.108408	1.94024	0.05235	0.21142	PXN
ENSG00000089163.4	17.83	-0.358971	0.202448	-1.77315	0.0762041	0.26081	SIRT4
ENSG00000089169.14	2.45242	0.22985	0.413572	0.555769	0.578369	NA	RPH3A
ENSG00000089177.18	1499.1	0.143248	0.171452	0.835497	0.403438	0.653356	KIF16B
ENSG00000089195.14	951.3	0.0435982	0.154129	0.282868	0.777278	0.899867	TRMT6
ENSG00000089199.9	26.2795	-0.0606842	0.421728	-0.143894	0.885584	0.951329	CHGB
ENSG00000089220.4	6238.86	-0.0389393	0.106141	-0.366865	0.71372	0.865211	PEBP1
ENSG00000089225.19	2.44364	-0.189048	0.765748	-0.24688	0.805001	NA	TBX5
ENSG00000089234.15	804.431	0.0343061	0.0649763	0.527979	0.597514	0.797013	BRAP
ENSG00000089248.6	4491.13	-0.180294	0.0964525	-1.86925	0.0615875	0.231142	ERP29
ENSG00000089250.18	19.9828	1.06852	0.484164	2.20693	0.0273188	0.146444	NOS1
ENSG00000089280.18	7251.21	0.145803	0.0990553	1.47194	0.141038	0.368348	FUS
ENSG00000089289.15	3216.63	-0.24674	0.148587	-1.66057	0.096799	0.297581	IGBP1
ENSG00000089327.14	2962.17	0.320227	0.178708	1.7919	0.073149	0.254336	FXYD5
ENSG00000089335.20	665.525	-0.188366	0.118372	-1.5913	0.111543	0.322315	ZNF302
ENSG00000089351.14	2085.07	0.285443	0.118751	2.4037	0.0162299	0.110036	GRAMD1A
ENSG00000089356.18	1905.61	-0.461749	0.272281	-1.69585	0.0899137	0.286417	FXYD3
ENSG00000089472.16	7221.47	-0.0592278	0.189311	-0.31286	0.754387	0.886778	HEPH
ENSG00000089486.16	18.4977	0.315851	0.270821	1.16627	0.243505	0.498622	CDIP1
ENSG00000089505.17	33.9991	0.488758	0.161453	3.02724	0.00246802	0.0406273	CMTM1
ENSG00000089558.8	29.6099	0.513828	0.32136	1.59892	0.109839	0.319799	KCNH4
ENSG00000089597.17	10648.8	0.327059	0.11111	2.94356	0.00324465	0.0468855	GANAB
ENSG00000089639.10	899.694	0.164664	0.0940367	1.75107	0.0799347	0.268267	GMIP
ENSG00000089682.16	509.183	0.0537183	0.0972045	0.552632	0.580516	0.78729	RBM41
ENSG00000089685.14	1570.43	-0.50605	0.185864	-2.72269	0.00647537	0.067256	BIRC5
ENSG00000089692.8	150.987	-0.142759	0.305115	-0.467887	0.639865	0.822701	LAG3
ENSG00000089693.10	4826.89	-0.0577466	0.0958078	-0.602734	0.546686	0.7646	MLF2
ENSG00000089723.9	0	NA	NA	NA	NA	NA	OTUB2
ENSG00000089737.16	0	NA	NA	NA	NA	NA	DDX24
ENSG00000089775.11	300.891	-0.184516	0.11664	-1.58192	0.113667	0.326126	ZBTB25
ENSG00000089818.17	1060.39	-0.229051	0.101166	-2.26411	0.0235675	0.135002	NECAP1
ENSG00000089820.15	1370.26	0.179806	0.260234	0.690939	0.489604	0.723515	ARHGAP4
ENSG00000089847.12	38.8746	0.272681	0.285215	0.956056	0.339044	0.597434	ANKRD24
ENSG00000089876.11	1672.87	-0.210614	0.140106	-1.50325	0.132775	0.355631	DHX32
ENSG00000089902.9	1185.09	-0.0248956	0.137123	-0.181558	0.85593	0.936347	RCOR1
ENSG00000089916.17	925.363	0.0504502	0.0792323	0.636738	0.524296	0.749215	GPATCH2L
ENSG00000090006.17	2887.72	0.625009	0.178741	3.49673	0.000471006	0.0187569	LTBP4
ENSG00000090013.10	1185.41	-0.191382	0.158757	-1.2055	0.228009	0.480683	BLVRB
ENSG00000090020.10	1163.2	0.284315	0.170719	1.6654	0.0958323	0.295987	SLC9A1
ENSG00000090054.14	2813.98	-0.226553	0.0965003	-2.34769	0.0188902	0.119734	SPTLC1
ENSG00000090060.17	5872.17	-0.0761511	0.0713563	-1.0672	0.285883	0.546568	PAPOLA
ENSG00000090061.17	336.777	-0.024679	0.121802	-0.202615	0.839436	0.928964	CCNK
ENSG00000090097.21	758.935	0.138567	0.120608	1.14891	0.250592	0.508111	PCBP4
ENSG00000090104.11	1639.33	0.169421	0.245023	0.691451	0.489282	0.723191	RGS1
ENSG00000090238.11	880.218	0.494574	0.19351	2.5558	0.0105943	0.0868846	YPEL3
ENSG00000090263.15	1683.8	-0.62139	0.174683	-3.55725	0.000374754	0.016953	MRPS33
ENSG00000090266.12	2234.9	-0.43826	0.134826	-3.25056	0.00115177	0.0278082	NDUFB2
ENSG00000090273.13	3160.3	-0.0921595	0.11589	-0.795232	0.426479	0.672523	NUDC
ENSG00000090316.15	1902.08	-0.208566	0.0907028	-2.29944	0.0214798	0.128069	MAEA
ENSG00000090339.8	1718.55	0.167219	0.250679	0.667064	0.504731	0.735128	ICAM1
ENSG00000090372.14	2469.58	0.198567	0.104799	1.89474	0.0581267	0.223711	STRN4
ENSG00000090376.10	328.311	0.187612	0.242019	0.775199	0.438222	0.682208	IRAK3
ENSG00000090382.6	20254.6	-0.48371	0.369656	-1.30854	0.190691	0.438075	LYZ
ENSG00000090402.7	116.292	-1.30399	0.567308	-2.29855	0.0215303	0.128235	SI
ENSG00000090432.6	687.29	-0.0497574	0.0865043	-0.575201	0.565155	0.776586	MUL1
ENSG00000090447.11	669.868	0.0893623	0.117889	0.75802	0.448439	0.690555	TFAP4
ENSG00000090470.14	625.196	0.0267058	0.0858241	0.311169	0.755672	0.887429	PDCD7
ENSG00000090487.10	2423.94	-0.154165	0.0867702	-1.77671	0.0756163	0.259836	SPG21
ENSG00000090512.11	0.841157	1.11343	0.720039	1.54635	0.122021	NA	FETUB
ENSG00000090520.11	1749.78	-0.116315	0.0961088	-1.21024	0.226186	0.478989	DNAJB11
ENSG00000090530.9	459.938	-0.141019	0.329797	-0.427593	0.668948	0.840406	P3H2
ENSG00000090534.19	6.85774	0.451693	0.244165	1.84995	0.0643209	0.237398	THPO
ENSG00000090539.15	141.618	0.572923	0.197749	2.89723	0.00376477	0.05056	CHRD
ENSG00000090554.12	35.8137	0.168895	0.151924	1.11171	0.266264	0.525921	FLT3LG
ENSG00000090565.15	13.6237	0.0214673	0.237152	0.0905212	0.927873	0.970475	RAB11FIP3
ENSG00000090581.9	1088.74	0.106954	0.0803755	1.33068	0.183294	0.4277	GNPTG
ENSG00000090612.20	476.595	-0.292197	0.123952	-2.35734	0.0184064	0.117906	ZNF268
ENSG00000090615.14	2589.52	0.207801	0.113434	1.8319	0.0669656	0.242129	GOLGA3
ENSG00000090621.13	3740.48	-0.013122	0.0907188	-0.144645	0.884992	0.951329	PABPC4
ENSG00000090659.17	210.781	0.192003	0.302526	0.634664	0.525647	0.750478	CD209
ENSG00000090661.11	170.637	0.148029	0.321592	0.460301	0.6453	0.825827	CERS4
ENSG00000090674.15	456.837	0.283783	0.12375	2.2932	0.0218364	0.12922	MCOLN1
ENSG00000090686.15	1624.14	-0.0953147	0.0870145	-1.09539	0.273347	0.534144	USP48
ENSG00000090776.5	2991.44	0.0351071	0.125605	0.279503	0.779859	0.901127	EFNB1
ENSG00000090857.13	991.519	0.193031	0.139607	1.38267	0.166767	0.404095	PDPR
ENSG00000090861.15	4102.94	0.147926	0.116128	1.27382	0.202727	0.452011	AARS1
ENSG00000090863.11	5432.64	0.261194	0.103691	2.51895	0.0117704	0.0922672	GLG1
ENSG00000090889.11	988.207	-0.0428245	0.163854	-0.261358	0.793817	0.906814	KIF4A
ENSG00000090905.18	1225.88	0.207994	0.0935437	2.22349	0.0261827	0.143091	TNRC6A
ENSG00000090924.14	596.3	0.511319	0.20275	2.52192	0.0116717	0.0918002	PLEKHG2
ENSG00000090932.10	12.7635	-0.311653	0.477488	-0.652693	0.513954	0.741754	DLL3
ENSG00000090971.4	175.244	0.233859	0.17903	1.30626	0.191464	0.439074	NAT14
ENSG00000090975.12	420.535	0.174162	0.128337	1.35707	0.174759	0.416042	PITPNM2
ENSG00000090989.17	1604.4	-0.0522627	0.101465	-0.515079	0.606498	0.802819	EXOC1
ENSG00000091009.7	609.873	-0.163127	0.0656988	-2.48296	0.0130296	0.0976114	RBM27
ENSG00000091010.5	1.85052	0.142767	0.355363	0.401749	0.687869	NA	POU4F3
ENSG00000091039.16	1977.66	-0.069476	0.115561	-0.601204	0.547704	0.765213	OSBPL8
ENSG00000091073.19	603.79	0.123323	0.113593	1.08566	0.277631	0.538143	DTX2
ENSG00000091106.18	59.5846	-0.0469391	0.187164	-0.250791	0.801976	0.910967	NLRC4
ENSG00000091127.13	1048.84	-0.136591	0.123384	-1.10704	0.268276	0.52833	PUS7
ENSG00000091128.12	4.66156	0.452679	0.253733	1.78408	0.0744111	0.256952	LAMB4
ENSG00000091129.19	116.308	0.178117	0.28121	0.633394	0.526476	0.750951	NRCAM
ENSG00000091136.13	6959.77	0.333964	0.151653	2.20216	0.0276543	0.14768	LAMB1
ENSG00000091137.12	16.1658	-0.757602	0.314192	-2.41127	0.0158972	0.109111	SLC26A4
ENSG00000091138.12	3095.69	-0.598391	0.515781	-1.16017	0.245982	0.501748	SLC26A3
ENSG00000091140.13	3783.31	-0.439908	0.115383	-3.8126	0.000137514	0.0112767	DLD
ENSG00000091157.13	405.382	0.0936349	0.117205	0.798896	0.424351	0.67087	WDR7
ENSG00000091164.12	1638.2	-0.433513	0.13045	-3.32322	0.000889858	0.0248428	TXNL1
ENSG00000091181.19	15.2287	-0.245895	0.40981	-0.600022	0.548492	0.765415	IL5RA
ENSG00000091262.15	20.6992	0.242061	0.295851	0.818184	0.413252	0.661041	ABCC6
ENSG00000091317.7	4695.66	-0.161662	0.142951	-1.1309	0.258099	0.51615	CMTM6
ENSG00000091409.14	13003.6	-0.00816742	0.156676	-0.0521295	0.958426	0.984523	ITGA6
ENSG00000091428.17	128.104	0.135329	0.200135	0.676186	0.498922	0.730513	RAPGEF4
ENSG00000091436.16	3550.58	-0.0480251	0.13622	-0.352555	0.724422	0.871457	MAP3K20
ENSG00000091482.6	17.0066	-0.328661	0.567726	-0.578908	0.562651	0.774571	SMPX
ENSG00000091483.6	2306.05	-0.256424	0.108908	-2.35449	0.0185481	0.118373	FH
ENSG00000091490.10	6621.74	-0.106811	0.108469	-0.984717	0.324763	0.584358	SEL1L3
ENSG00000091513.15	12.1768	1.44806	0.427413	3.38796	0.000704154	0.0223363	TF
ENSG00000091527.15	5388.94	0.00291395	0.0981066	0.0297019	0.976305	0.992179	CDV3
ENSG00000091536.17	17.3324	0.263805	0.205793	1.28189	0.19988	0.447953	MYO15A
ENSG00000091542.8	1486.19	-0.0530024	0.116319	-0.455665	0.648631	0.828024	ALKBH5
ENSG00000091583.10	9.18981	-0.830744	0.526373	-1.57824	0.11451	0.327185	APOH
ENSG00000091592.15	490.304	0.197517	0.237255	0.832512	0.40512	0.654695	NLRP1
ENSG00000091622.15	301.318	-0.0120922	0.304274	-0.0397411	0.9683	0.988784	PITPNM3
ENSG00000091640.7	843.141	-0.157237	0.11118	-1.41425	0.157288	0.390421	SPAG7
ENSG00000091651.8	450.494	-0.116655	0.15431	-0.755978	0.449662	0.691532	ORC6
ENSG00000091656.16	100.835	0.747481	0.318235	2.34883	0.0188323	0.119575	ZFHX4
ENSG00000091664.8	0.138085	-0.251126	2.17043	-0.115703	0.907888	NA	SLC17A6
ENSG00000091704.9	0.297812	0.381188	0.852772	0.446999	0.654876	NA	CPA1
ENSG00000091732.16	361.979	-0.205699	0.0809772	-2.54021	0.0110785	0.0890715	ZC3HC1
ENSG00000091831.23	28.29	0.344066	0.242611	1.41818	0.156137	0.388628	ESR1
ENSG00000091844.7	52.9372	0.00474686	0.248697	0.0190869	0.984772	0.995563	RGS17
ENSG00000091879.13	355.175	0.642719	0.221445	2.90239	0.0037033	0.0501834	ANGPT2
ENSG00000091947.9	913.606	-0.200418	0.138021	-1.45208	0.146481	0.375491	TMEM101
ENSG00000091972.18	312.525	-0.409062	0.261378	-1.56502	0.117578	0.331901	CD200
ENSG00000091986.15	2038.55	0.766878	0.297852	2.57469	0.0100329	0.0844777	CCDC80
ENSG00000092009.10	3.9758	-0.183755	0.44508	-0.412859	0.67971	NA	CMA1
ENSG00000092010.14	0.0155183	-0.292006	3.22216	-0.0906245	0.927791	NA	PSME1
ENSG00000092020.10	627.723	-0.363841	0.100017	-3.63778	0.000274995	0.0146915	PPP2R3C
ENSG00000092036.18	759.084	-0.536754	0.157862	-3.40015	0.000673493	0.0220524	HAUS4
ENSG00000092051.16	9.50096	0.278467	0.261717	1.064	0.287328	0.548145	JPH4
ENSG00000092054.12	2.69238	0.166503	0.383769	0.433863	0.664388	NA	MYH7
ENSG00000092067.5	14.715	-0.0630271	0.411483	-0.153171	0.878264	0.948385	CEBPE
ENSG00000092068.19	1553.89	0.115307	0.265393	0.434477	0.663942	0.837785	SLC7A8
ENSG00000092094.10	774.891	-0.328584	0.118976	-2.76177	0.00574895	0.0635543	OSGEP
ENSG00000092096.16	155.144	0.654135	0.240969	2.7146	0.00663551	0.0680164	SLC22A17
ENSG00000092098.16	0	NA	NA	NA	NA	NA	RNF31
ENSG00000092108.20	1355.59	-0.271043	0.0959984	-2.82341	0.00475153	0.0571645	SCFD1
ENSG00000092140.15	618.844	-0.292857	0.118451	-2.4724	0.0134208	0.0992051	G2E3
ENSG00000092148.12	3445.61	0.0432221	0.116382	0.371382	0.710353	0.863061	HECTD1
ENSG00000092199.17	12238.9	-0.258898	0.0992634	-2.60819	0.00910219	0.0803887	HNRNPC
ENSG00000092200.12	15.4835	-0.108107	0.175163	-0.617177	0.537118	0.757676	RPGRIP1
ENSG00000092201.9	4305.32	-0.0769597	0.122396	-0.628775	0.529496	0.752717	SUPT16H
ENSG00000092203.13	1801.19	0.03338	0.0861703	0.387372	0.698481	0.857515	TOX4
ENSG00000092208.17	268.734	-0.695082	0.173346	-4.0098	6.07703e-05	0.00739103	GEMIN2
ENSG00000092295.11	0	NA	NA	NA	NA	NA	TGM1
ENSG00000092330.16	0	NA	NA	NA	NA	NA	TINF2
ENSG00000092345.13	5.90622	-0.167029	0.435702	-0.383356	0.701455	0.858771	DAZL
ENSG00000092377.13	3.24938	-0.300607	1.00499	-0.299116	0.764852	NA	TBL1Y
ENSG00000092421.16	511.501	0.00352373	0.316629	0.0111289	0.991121	0.997734	SEMA6A
ENSG00000092439.14	1605.06	-0.216503	0.102218	-2.11805	0.0341711	0.166874	TRPM7
ENSG00000092445.11	239.803	0.00292854	0.204675	0.0143082	0.988584	0.996654	TYRO3
ENSG00000092470.11	352.82	-0.168355	0.160475	-1.04911	0.294127	0.5546	WDR76
ENSG00000092529.23	32.5147	0.039448	0.221296	0.178259	0.85852	0.937635	CAPN3
ENSG00000092531.9	1347.16	-0.19195	0.11002	-1.74468	0.0810413	0.270556	SNAP23
ENSG00000092607.14	23.175	-0.446308	0.296393	-1.5058	0.132118	0.354802	TBX15
ENSG00000092621.12	707.768	-0.351029	0.316435	-1.10932	0.267291	0.526998	PHGDH
ENSG00000092758.17	477.368	-0.709841	0.370927	-1.9137	0.0556591	0.218352	COL9A3
ENSG00000092820.17	10650.2	0.428846	0.182445	2.35054	0.018746	0.11925	EZR
ENSG00000092841.18	23341.9	-0.402994	0.138396	-2.91188	0.00359259	0.0492948	MYL6
ENSG00000092847.11	908.911	0.0853987	0.113299	0.753745	0.451003	0.692685	AGO1
ENSG00000092850.11	4.06487	0.253809	0.42933	0.591175	0.554403	NA	TEKT2
ENSG00000092853.13	299.375	-0.0180199	0.207969	-0.0866472	0.930952	0.972377	CLSPN
ENSG00000092871.16	1086.7	0.0176092	0.0935022	0.188329	0.850618	0.933564	RFFL
ENSG00000092929.11	1014.41	0.716116	0.284092	2.52072	0.0117116	0.0920456	UNC13D
ENSG00000092931.11	551.834	0.0599763	0.0952901	0.629408	0.529082	0.752712	MFSD11
ENSG00000092964.17	1353.45	0.0845433	0.168641	0.501322	0.616145	0.808429	DPYSL2
ENSG00000092969.11	125.054	0.57362	0.251537	2.28046	0.0225805	0.132216	TGFB2
ENSG00000092978.10	524.696	-0.161301	0.0941229	-1.71373	0.0865787	0.280187	GPATCH2
ENSG00000093000.18	1881.86	-0.0938177	0.0872804	-1.0749	0.28242	0.543338	NUP50
ENSG00000093009.9	537.081	-0.212963	0.165644	-1.28567	0.19856	0.44668	CDC45
ENSG00000093010.13	2877.89	0.0206322	0.111202	0.185538	0.852807	0.934867	COMT
ENSG00000093072.16	1134.14	0.193305	0.258662	0.747326	0.454867	0.695384	ADA2
ENSG00000093100.13	4.16048	0.212603	0.217593	0.977067	0.328536	NA	NA
ENSG00000093134.14	22.9759	-0.142793	0.401126	-0.355979	0.721856	0.870231	VNN3
[truncated: 56,723 more rows]

## Sheet: Table S3
Table S3. Cell type proportion predicted by xCell
Cell type	CRC0002_N	CRC0003_N	CRC0004_N	CRC0005_N	CRC0006_N	CRC0007_N	CRC0008_N	CRC0009_N	CRC0010_N	CRC0011_N	CRC0012_N	CRC0013_N	CRC0014_N	CRC0015_N	CRC0016_N	CRC0017_N	CRC0018_N	CRC0019_N	CRC0020_N	CRC0021_N	CRC0022_N	CRC0023_N	CRC0024_N	CRC0025_N	CRC0026_N	CRC0027_N	CRC0028_N	CRC0029_N	CRC0030_N	CRC0031_N	CRC0032_N	CRC0033_N	CRC0034_N	CRC0035_N	CRC0036_N	CRC0037_N	CRC0038_N	CRC0039_N	CRC0040_N	CRC0050_N	CRC0053_N	CRC0054_N	CRC0056_N	CRC0057_N	CRC0058_N	CRC0068_N	CRC0069_N	CRC0070_N	CRC0072_N
Adipocytes	0	0	0	0	0	0.0035	0	0	0	0	0	0	0	0	0.0022	0	0	0	0	0	0	0	0	0	0	0	0	0	0	0	0	0	0.0057	0	0	0	0	0	0	0	0	0	0	0	0	0	0	0	0.0073
Astrocytes	0	0	0.0023	0	0	0	0	0	0	0	0	0	0	0	0	0	0	0	0	0	0	0.0001	0	0	0	0	0.0341	0.0333	0	0.0194	0.0051	0	0.0039	0.0168	0.0468	0.002	0.0125	0.0062	0.0143	0.0328	0.0298	0.0263	0.0138	0.0135	0	0	0	0	0.0136
B-cells	0.1633	0.1025	0.1323	0.1004	0.1993	0.2028	0.4849	0.1314	0.3123	0.1661	0.2896	0.1588	0.312	0.1577	0.5311	0.125	0.2696	0.1312	0.28	0.1016	0.1496	0.1247	0.1849	0.1885	0.1143	0.3272	0.1737	0.3744	0.375	0.1653	0.0923	0.1312	0.3133	0.1565	0.1432	0.1211	0.1518	0.0821	0.197	0.188	0.3148	0.2337	0.2045	0.1967	0.0918	0.0812	0.1638	0.0854	0.1612
Basophils	0.1086	0.1041	0.0694	0.0808	0.0244	0.0673	0.0296	0.0668	0.0973	0.0422	0.1271	0.0402	0.075	0.0437	0.0146	0.0715	0.127	0.0647	0.0672	0.0294	0.0608	0.0864	0.0915	0.036	0.0678	0.0659	0.1045	0.1203	0.0377	0.0427	0.0426	0.0579	0.0706	0.0988	0.1494	0.0553	0.1338	0.0656	0.1397	0.0542	0.1277	0.1331	0.0461	0.1083	0.0614	0.0525	0.0757	0.0499	0.0702
CD4+ T-cells	0	0	0	0	0	0	0	0	0	0	0	0	0	0	0	0	0	0	0	0	0	0	0	0	0	0	0	0	0	0	0	0	0	0	0	0	0	0	0	0	0	0	0	0	0	0	0	0	0
CD4+ Tcm	0	0	0.0029	0	0.0165	0	0	0	0	0.0026	0	0	0	0	0.0008	0	0	0	0	0	0	0	0	0	0	0	0.0074	0.0176	0	0	0	0	0	0	0	0	0	0	0	0	0.0017	0	0	0	0	0	0.0014	0	0
CD4+ Tem	0.0166	0.0607	0.0433	0.0465	0.0149	0.0449	0	0.0351	0.0323	0.0329	0.0729	0.0293	0	0.0294	0.0131	0.0206	0.01	0.0405	0.0309	0	0.041	0.0198	0.0738	0.0458	0.0085	0.0357	0.026	0.0176	0.0259	0.068	0.0508	0.0073	0.0451	0.0491	0.0166	0.0443	0.0811	0.0551	0.0596	0.0238	0.0544	0.0665	0.0112	0.0497	0.0524	0.0437	0.0269	0.0225	0.048
CD4+ memory T-cells	0	0	0	0	0	0.0093	0.0187	0.0156	0.0328	0	0.0078	0.009	0.0444	0.0065	0.0473	0.0151	0.0017	0.0015	0.0173	0	0.0013	0	0.0007	0	0	0.0072	0	0.0003	0.0247	0.0023	0	0	0	0	0	0	0	0	0	0	0	0	0	0	0	0	0	0	0
CD4+ naive T-cells	0	0	0	0	0	0	0.0121	0	0.0042	0	0	0	0	0	0	0	0	0	0	0	0	0	0	0	0	0.0065	0	0.0122	0	0	0	0	0.0103	0	0	0	0	0	0	0	0.0129	0	0.0104	0	0	0	0.0042	0	0
CD8+ T-cells	0.1192	0.0342	0.0399	0.0328	0.0221	0.071	0.0956	0.0476	0.0946	0.0352	0.0462	0.0682	0.12	0.0576	0.1155	0.0532	0.0782	0.0425	0.1009	0.0132	0.0336	0.0183	0.0484	0.0578	0.039	0.0408	0.0145	0.0417	0.066	0.0473	0.0167	0.0163	0.0472	0.0229	0.0578	0.0257	0.0624	0.0308	0.002	0.0003	0.0402	0.0396	0.0521	0.0353	0	0.0192	0.0186	0	0.0093
CD8+ Tcm	0.1192	0.0463	0.0379	0.0302	0.0093	0.093	0.1146	0.0709	0.1221	0.0359	0.0764	0.097	0.1655	0.0655	0.1776	0.0818	0.0981	0.0467	0.1085	0.0227	0.0497	0.011	0.0585	0.0728	0.0455	0.0672	0.0215	0.0503	0.1219	0.0727	0.0233	0.003	0.0709	0.0458	0.0896	0.0203	0.0994	0.0266	0.0268	0.0151	0.0632	0.0536	0.0665	0.0503	0.0028	0.0354	0.0278	0.003	0.028
CD8+ Tem	0.0471	0	0	0	0	0	0	0	0	0	0	0	0	0	0	0	0	0	0	0	0	0	0	0	0	0	0	0	0	0	0	0	0	0	0	0	0	0	0	0	0	0	0	0	0	0	0	0	0
CD8+ naive T-cells	0.0339	0.0142	0.0156	0.0209	0.0181	0.0231	0.0225	0.0241	0.0274	0.0103	0.0079	0.0256	0.0374	0.0263	0.0378	0.0268	0.015	0.0236	0.0321	0.0115	0.0148	0.0108	0.0111	0.0159	0.0113	0.0085	0.0105	0.0084	0.0265	0.0124	0.0058	0.023	0.0067	0.0092	0.0094	0.0136	0.0089	0.0184	0	0.0053	0.0108	0.0145	0.0128	0.0091	0.0058	0.0096	0	0.0026	0.003
CLP	0	0	0	0.0001	0.0075	0.0048	0.0115	0.0153	0.0171	0.0036	0	0.0139	0.0301	0.0115	0.0178	0.0092	0.0052	0.0066	0.014	0.0046	0	0.0019	0	0	0	0	0	0	0.0054	0.0022	0	0.018	0	0	0	0	0	0	0	0	0	0	0	0	0	0.0077	0	0	0
CMP	0.0008	0.0183	0.0224	0.0123	0.0121	0.0069	0.004	0.0249	0.0191	0.0087	0.0128	0.0071	0.0124	0.0143	0.0103	0.0173	0.0207	0.0168	0.018	0.0087	0.0028	0.0225	0.0238	0.0131	0.0194	0.0028	0.0237	0.0176	0.0236	0.0146	0.0246	0.0172	0.026	0.0201	0.0175	0.0027	0.0292	0.0231	0.0256	0.0081	0.0244	0.0275	0.0223	0.0179	0.0014	0.0072	0.0208	0.0275	0.0135
Chondrocytes	0	0.0291	0.037	0.0079	0	0.0194	0.0059	0.0053	0.0094	0.0029	0.0187	0.0069	0.009	0.0117	0.0134	0.0222	0.0157	0.0169	0.0114	0.0418	0.0083	0.0165	0.0155	0.036	0.0209	0.0176	0.0571	0.0382	0.0146	0.0281	0.0323	0.0203	0.0371	0.0361	0.031	0.0171	0.0434	0.0371	0.0307	0.0615	0.0487	0.0322	0.0388	0.0276	0.0235	0.0134	0.0319	0.0493	0.0412
Class-switched memory B-cells	0.074	0.0519	0.0809	0.067	0.0862	0.0873	0.1456	0.0521	0.0978	0.0799	0.1229	0.0729	0.089	0.0728	0.1326	0.0712	0.1131	0.0685	0.1174	0.0436	0.0657	0.0778	0.0821	0.076	0.0621	0.1189	0.0923	0.1375	0.1017	0.0927	0.0673	0.0673	0.1476	0.0837	0.0628	0.0723	0.0729	0.0603	0.0854	0.0963	0.1354	0.1005	0.0932	0.0854	0.0555	0.0452	0.0975	0.0515	0.076
DC	0.0038	0.0147	0.0001	0.001	0	0.0103	0.0171	0.0228	0.0251	0.0013	0.0262	0.0163	0.0296	0.0035	0.025	0.0075	0.0142	0.0105	0.0175	0.0115	0.017	0.0194	0.0236	0.0114	0.0078	0.0261	0.0049	0.0247	0.029	0.0171	0.0118	0.005	0.0342	0.0151	0.0199	0.0015	0.0177	0.0055	0.0387	0.0031	0.03	0.0255	0.0186	0.0191	0.0154	0.0033	0.016	0.0089	0.0304
Endothelial cells	0.0153	0.036	0.042	0.0153	0.0127	0.0169	0.018	0.0172	0.0094	0.0279	0.0242	0.0117	0.0103	0.0126	0.0149	0.0185	0.0312	0.0225	0.0168	0.0225	0.0241	0.0135	0.009	0.0286	0.0482	0.0319	0.0517	0.0213	0.0159	0.048	0.0324	0.0151	0.0519	0.0369	0.0324	0.03	0.0278	0.0386	0.0301	0.0468	0.0575	0.018	0.0663	0.0209	0.0304	0.0368	0.0479	0.0692	0.0443
Eosinophils	0	0.0259	0.0052	0.0005	0.0005	0.0208	0.0081	0.026	0.0197	0	0.0264	0.0159	0.0084	0.0094	0.0375	0.0166	0.0116	0.0346	0	0.0221	0.0475	0.0195	0.054	0.0269	0.0241	0.0493	0.0181	0.0578	0.0419	0.0221	0.0336	0.0007	0.0394	0.0426	0.044	0.0017	0.0498	0.0287	0.0558	0.0063	0.0542	0.0524	0.0212	0.0485	0.0214	0.0111	0.0372	0.0412	0.0704
Epithelial cells	0.0002	0.003	0.0016	0.0038	0.0025	0	0	0	0	0.0028	0	0	0	0	0	0	0	0	0	0	0	0	0	0	0.0004	0.0001	0	0	0	0	0	0.0008	0	0.0006	0	0.0079	0	0.0025	0.0006	0.0017	0	0	0.0007	0.0016	0.0049	0.003	0	0.0024	0
Erythrocytes	0	0.0003	0	0	0	0.0003	0	0.0005	0.0003	0	0	0.0004	0.0005	0.0002	0.0004	0.0003	0.0004	0.0003	0	0.0004	0.0002	0.0004	0	0	0.0004	0.0001	0	0	0.0006	0.0004	0.0004	0.0002	0.0004	0.0002	0.0005	0	0	0.0001	0.0002	0	0.0001	0	0.0004	0	0.0002	0.0004	0.0004	0.0005	0.0003
Fibroblasts	0	0.0322	0.0659	0.0354	0	0.1017	0.0347	0.0742	0.0539	0	0.0653	0.0374	0.012	0.0549	0.0792	0.075	0.0469	0.062	0.0519	0.1122	0.0312	0.0557	0.0498	0.0534	0.0008	0.0616	0.1187	0.1202	0.0791	0.0782	0.0916	0.0593	0.0838	0.1055	0.0823	0.0251	0.0838	0.0691	0.0428	0.0973	0.091	0.0668	0.0555	0.0582	0.0652	0.0486	0.0508	0.0251	0.0806
GMP	0	0.0257	0	0	0	0.0198	0	0.0964	0.0465	0	0.052	0.03	0.024	0.0371	0.0815	0.067	0.028	0.0512	0	0.0925	0.0619	0.0349	0.0685	0.0693	0.0497	0.0369	0	0.0551	0.0825	0.0089	0.0544	0	0.0556	0.0323	0.0322	0	0.0642	0.0344	0.0183	0	0.0583	0.0528	0.0407	0.0483	0.0231	0.0044	0.0525	0.0406	0.067
HSC	0.0383	0.0578	0.1182	0.0666	0.044	0.12	0.0756	0.1806	0.1293	0.0578	0.068	0.1047	0.1393	0.1486	0.1745	0.1841	0.112	0.136	0.1256	0.1659	0.0739	0.0693	0.0621	0.1017	0.1024	0.098	0.1555	0.1098	0.1247	0.1361	0.136	0.0941	0.1214	0.0957	0.0657	0.0578	0.0754	0.0797	0.0506	0.1052	0.1376	0.0689	0.1145	0.0673	0.0737	0.1296	0.0926	0.1137	0.1083
Hepatocytes	0.0031	0.0041	0.0042	0.0029	0.0025	0.0038	0.0029	0.0031	0	0.0033	0.0037	0.0038	0	0.0021	0.0014	0.0016	0.0037	0.0022	0.003	0.0022	0.0033	0.0032	0.0033	0.0037	0.0033	0.0024	0.0042	0.004	0.003	0.0032	0.0036	0.0027	0.0046	0.0034	0.0036	0.0033	0.003	0.0033	0.005	0.0048	0.0046	0.0028	0.0036	0.0036	0.0036	0.0029	0.004	0.004	0.005
Keratinocytes	0	0	0	0	0	0	0	0	0	0	0	0	0	0	0	0	0	0	0	0	0	0	0	0	0	0	0	0	0	0	0	0	0	0	0	0	0	0	0	0	0	0	0	0	0	0	0	0	0
MEP	0.0216	0.0009	0	0.0108	0.0259	0.0102	0.0282	0.027	0.0342	0.0204	0	0.021	0.0458	0.0175	0.0025	0.0159	0.0232	0.0113	0.0114	0.0224	0.0148	0.012	0	0	0.0184	0	0	0	0.0268	0.002	0.0179	0.0079	0.0022	0	0.0249	0.0042	0	0.007	0.0112	0.0047	0.0011	0	0.0319	0	0.0136	0.026	0.0067	0.0014	0.0078
MPP	0	0	0	0	0	0	0	0	0	0	0	0	0	0	0	0	0	0	0	0	0	0	0	0	0	0	0	0	0	0	0	0	0	0	0	0	0	0	0	0	0	0	0	0	0	0	0	0	0
MSC	0	0	0	0	0	0	0	0	0	0	0	0	0	0	0	0	0	0	0	0	0	0	0	0	0	0	0	0	0	0	0	0	0	0	0	0	0	0	0	0	0	0	0	0	0	0	0	0	0
Macrophages	0	0.0059	0	0	0	0.0256	0	0.0236	0.0133	0	0.0159	0.0081	0.0036	0.0049	0.0087	0.0078	0.0013	0.0053	0	0.0044	0.0059	0.0014	0.0124	0.0003	0	0.0047	0	0.0157	0.014	0.0153	0.0073	0	0.0113	0.0181	0.0187	0	0.0068	0	0.0178	0	0.0102	0.013	0.0076	0.0223	0.0201	0.0008	0	0	0.0149
Macrophages M1	0.0074	0.0223	0.0061	0.0063	0.0001	0.0126	0.0081	0.0172	0.0152	0.0022	0.0332	0.0123	0.0051	0.0069	0.0076	0.0075	0.012	0.0154	0.0091	0.0125	0.0161	0.0127	0.0239	0.0159	0.0092	0.0102	0.017	0.0253	0.0162	0.0187	0.0167	0.0022	0.0298	0.0266	0.0314	0.0068	0.0146	0.0091	0.0317	0.0073	0.0251	0.0264	0.027	0.0197	0.0163	0.0069	0.0159	0.0149	0.0306
Macrophages M2	0	0.0036	0.0025	0.0004	0.0001	0.0394	0	0.0192	0.0089	0	0.0102	0.0048	0.0039	0.0123	0.0169	0.0138	0.0023	0.0082	0	0.0028	0.0054	0.0024	0.0022	0	0	0.0193	0.0009	0.0208	0.0056	0.0326	0.0087	0.0008	0.0085	0.0272	0.008	0.0009	0.0128	0.0071	0.0064	0.0028	0.0093	0.0065	0.0042	0.0332	0.0267	0.0049	0.0013	0.0023	0.0045
Mast cells	0.0207	0.0241	0.0218	0.0159	0.0079	0.0261	0.0237	0.0256	0.0313	0.0094	0.0358	0.0146	0.0192	0.0155	0.0342	0.021	0.028	0.021	0.0184	0.018	0.0221	0.025	0.0326	0.0294	0.0191	0.0221	0.0264	0.0405	0.0372	0.0237	0.0286	0.007	0.0363	0.0288	0.0214	0.0082	0.0455	0.0255	0.0378	0.0187	0.0436	0.0346	0.0273	0.032	0.0157	0.0115	0.0222	0.0211	0.0382
Megakaryocytes	0	0	0.0003	0	0	0	0	0	0	0	0	0	0	0	0	0	0	0	0	0	0	0	0	0	0	0	0.0003	0	0	0	0	0	0	0	0	0	0	0	0	0	0	0	0	0	0	0	0	0	0
Melanocytes	0	0	0	0	0	0	0	0	0	0	0	0	0	0	0	0	0	0	0	0	0	0	0	0	0	0	0	0	0	0	0	0	0	0	0	0	0	0	0	0	0	0	0	0	0	0	0	0	0
Memory B-cells	0.0612	0.0297	0.0465	0.0381	0.0895	0.0839	0.176	0.0479	0.1288	0.0682	0.1012	0.0732	0.1281	0.0731	0.187	0.0474	0.1127	0.0587	0.1164	0.047	0.0506	0.0463	0.06	0.0578	0.0449	0.1359	0.0741	0.1362	0.1537	0.068	0.0291	0.0704	0.1206	0.0658	0.0553	0.0444	0.0527	0.0237	0.0762	0.0841	0.1207	0.0901	0.0849	0.0826	0.0356	0.0314	0.0597	0.0387	0.063
Mesangial cells	0.0101	0.0389	0.0385	0.021	0.0135	0.0172	0.0115	0.0076	0.0075	0.0147	0.0212	0.0121	0.0086	0.0072	0.0009	0.0109	0.0076	0.0173	0.0161	0.0055	0.0216	0.0198	0.0181	0.0204	0.0198	0.0185	0.0456	0.0285	0.0193	0.0245	0.0207	0.0103	0.0466	0.0363	0.0543	0.0304	0.0292	0.0284	0.0447	0.0308	0.0601	0.0296	0.0375	0.0332	0.0217	0.0117	0.0387	0.0517	0.0372
Monocytes	0	0	0	0	0	0.0008	0	0	0	0	0.0251	0	0	0	0	0	0	0	0	0	0	0	0	0	0	0	0	0	0.002	0	0	0	0	0	0	0	0	0	0	0	0	0	0	0	0	0	0	0	0
Myocytes	0	0	0	0	0	0	0	0	0	0	0	0	0	0	0	0	0	0	0	0	0	0	0	0	0	0	0	0	0	0	0	0	0	0	0	0	0	0	0	0	0	0	0	0	0	0	0	0	0
NK cells	0.0629	0	0	0	0.0036	0	0	0	0	0	0	0	0.0272	0	0	0	0	0	0.0121	0	0	0	0.0098	0	0.0041	0	0	0	0.0066	0	0	0	0	0	0	0	0	0	0	0	0	0	0	0	0	0	0	0	0
NKT	0.1374	0.1327	0.0623	0.0699	0.1477	0.0688	0.0985	0.0894	0.0737	0.1356	0.1036	0.0616	0.1119	0.0521	0.0185	0.0402	0.073	0.0636	0.1141	0.1058	0.0929	0.0907	0.0945	0.0935	0.1119	0.1348	0.0737	0.0355	0.1014	0.0949	0.0743	0.1161	0.112	0.0639	0.146	0.1431	0.0909	0.0947	0.1382	0.114	0.1089	0.0934	0.1266	0.086	0.0954	0.1191	0.1125	0.1131	0.1291
Neurons	0.0017	0.0034	0.0084	0.0102	0.0024	0.0136	0.0057	0.0045	0.0056	0.0038	0.0036	0.0075	0.0069	0.0137	0.0127	0.0145	0.0059	0.0081	0.007	0.0175	0.0043	0.0046	0.006	0.0101	0.006	0.0083	0.0169	0.0129	0.0055	0.011	0.0117	0.0076	0.0065	0.0137	0.0037	0.0051	0.0084	0.008	0.0032	0.0128	0.0048	0.0083	0.0046	0.0072	0.0093	0.0084	0.0049	0.0047	0.0039
Neutrophils	0	0.0081	0	0	0	0.0143	0	0.0078	0.0025	0	0.0169	0.0009	0.002	0.0018	0	0.0086	0	0	0	0.0087	0.0098	0	0.007	0.0061	0.0004	0	0	0	0.0047	0.001	0.003	0.0003	0.003	0.0071	0.0074	0	0	0	0.0063	0	0.0117	0.0003	0	0	0.0126	0.0003	0.0021	0.0005	0.0047
Osteoblast	0	0	0	0	0	0	0	0	0	0	0	0	0	0	0	0	0	0	0	0	0	0	0	0	0	0	0	0	0	0	0	0	0	0	0	0	0	0	0	0	0	0	0	0	0	0	0	0	0
Pericytes	0.0532	0.0678	0.0536	0.0598	0.0392	0.038	0.0323	0.0286	0	0.0429	0.0566	0.0178	0	0	0	0	0.0234	0.0323	0.0173	0.0705	0.0371	0.0513	0.0514	0.0396	0.0435	0.0496	0.084	0.0743	0.0466	0.0791	0.0565	0.0174	0.0792	0.0936	0.1309	0.0711	0.0817	0.0854	0.0972	0.0866	0.0935	0.0836	0.0728	0.0778	0.0821	0.0348	0.0673	0.0737	0.0881
Plasma cells	0.0523	0.0537	0.0558	0.0524	0.0424	0.0734	0.0745	0.0668	0.0752	0.0449	0.1112	0.0723	0.0648	0.0458	0.0989	0.0552	0.0679	0.0491	0.0541	0.0543	0.0554	0.0417	0.0774	0.0672	0.029	0.068	0.0469	0.0617	0.0956	0.069	0.0519	0.0546	0.0723	0.0623	0.068	0.0677	0.0838	0.0544	0.0765	0.054	0.0601	0.0759	0.0517	0.062	0.0726	0.0597	0.043	0.0269	0.0775
Platelets	0	0	0.0002	0	0	0	0	0	0	0	0	0	0	0	0	0	0	0	0	0	0	0.0014	0	0	0	0	0	0	0	0	0	0	0	0	0	0	0	0	0	0	0	0	0	0	0	0	0	0	0
Preadipocytes	0	0.0117	0	0	0	0	0	0	0	0	0.0367	0	0	0	0	0	0.0015	0	0	0	0	0	0	0.0087	0	0	0	0.0015	0	0.0089	0	0	0.0052	0	0	0	0	0	0.005	0	0	0	0	0	0.0275	0	0	0	0.0159
Sebocytes	0	0	0	0	0	0	0	0	0	0	0	0	0	0	0	0	0	0	0	0	0	0	0	0	0	0	0	0	0	0	0	0	0	0	0	0	0	0	0	0	0	0	0	0	0	0	0	0	0
Skeletal muscle	0	0	0	0	0	0	0	0	0	0	0	0	0	0	0	0	0	0	0	0	0	0	0	0	0	0	0	0	0	0	0	0	0	0	0	0	0	0	0	0	0	0	0	0	0	0	0	0	0
Smooth muscle	0.0361	0.0669	0.1457	0.139	0.0736	0.1593	0.1424	0.2112	0.2251	0.0935	0.1244	0.1702	0.1435	0.2246	0.1702	0.2286	0.1758	0.1702	0.1315	0.2425	0.1262	0.1518	0.1492	0.182	0.1335	0.1353	0.1355	0.1126	0.1517	0.1272	0.1863	0.1474	0.088	0.1072	0.0878	0.1159	0.1248	0.1592	0.0774	0.1234	0.0797	0.1087	0.102	0.1065	0.1564	0.1799	0.0867	0.1214	0.1038
Tgd cells	0	0	0	0	0	0	0	0	0	0	0	0	0	0	0	0	0	0	0	0	0	0	0	0	0	0	0	0	0	0	0	0	0	0	0	0	0	0	0	0	0	0	0	0	0	0	0	0	0
Th1 cells	0.0509	0	0	0	0.0005	0	0	0	0	0.0071	0	0	0	0	0	0	0	0	0	0	0	0	0	0	0	0	0	0	0	0	0	0	0	0	0.0155	0	0	0	0	0	0	0.0055	0.0078	0	0.0065	0.0074	0	0	0
Th2 cells	0	0.0007	0	0	0	0.018	0.0722	0.0373	0.0589	0	0.0417	0.0603	0.1108	0.0173	0.0753	0.0521	0.046	0.0117	0.0275	0.0521	0.0025	0.0162	0.012	0.006	0.017	0.027	0	0.0002	0.08	0.0292	0.0082	0.0335	0.013	0.0073	0.0355	0	0	0	0	0.0092	0	0	0.0007	0.002	0	0.0099	0.0012	0	0.0099
Tregs	0	0	0	0	0	0	0	0	0	0	0.006	0	0	0	0	0	0	0	0	0	0	0	0	0	0	0	0	0	0	0	0	0	0	0	0	0	0	0	0	0	0	0	0	0	0	0	0	0	0
aDC	0.084	0.1096	0.0276	0.0314	0.0313	0.0669	0.1384	0.0908	0.1328	0.0547	0.1299	0.0892	0.1552	0.0475	0.1204	0.0617	0.1004	0.0705	0.13	0.0758	0.087	0.0888	0.097	0.0898	0.0728	0.1093	0.0745	0.1195	0.127	0.1121	0.051	0.0397	0.1419	0.0997	0.0821	0.0552	0.0636	0.0002	0.1554	0.0736	0.1746	0.1154	0.1587	0.1066	0.0453	0.018	0.1352	0.0676	0.1167
cDC	0.0147	0.1009	0.0559	0.032	0.0109	0.1805	0.1408	0.2215	0.2562	0.0069	0.1834	0.1692	0.2994	0.1717	0.2879	0.1706	0.1885	0.1719	0.1402	0.1002	0.119	0.1979	0.1927	0.0904	0.0403	0.1781	0.1189	0.266	0.2788	0.1464	0.1704	0.0684	0.2664	0.1421	0.1637	0.002	0.1579	0.0771	0.2232	0.0297	0.2208	0.3034	0.1313	0.2101	0.1989	0.0423	0.0832	0.0621	0.2192
iDC	0.0507	0.1824	0.0245	0.0452	0.0177	0.1929	0.1704	0.3129	0.287	0.0315	0.2923	0.1813	0.3147	0.0871	0.2884	0.146	0.192	0.2251	0.1707	0.2159	0.2148	0.2067	0.3629	0.1897	0.1564	0.2823	0.1091	0.291	0.3788	0.1723	0.2146	0.1677	0.4336	0.2198	0.3471	0	0.2789	0.1946	0.4086	0.0731	0.3116	0.3359	0.2355	0.2342	0.2223	0.1363	0.2	0.1854	0.4051
ly Endothelial cells	0.0031	0.0123	0.0105	0.0029	0.0041	0.0084	0.0071	0.0088	0.0038	0.011	0.0047	0.0036	0.0072	0.005	0.0113	0.0108	0.0063	0.0062	0.0069	0.0128	0.011	0.0032	0.0009	0.0147	0.0237	0.0116	0.02	0.0094	0.0076	0.0202	0.0102	0.0047	0.0179	0.0137	0.0104	0.0113	0.0077	0.0137	0.0082	0.0241	0.0223	0.0027	0.0283	0.0039	0.0098	0.018	0.0206	0.0313	0.015
mv Endothelial cells	0.0144	0.0388	0.0357	0.017	0.0141	0.0193	0.017	0.0196	0.0128	0.0257	0.0197	0.013	0.0107	0.0156	0.0173	0.0229	0.0274	0.0226	0.0195	0.0238	0.0228	0.017	0.0118	0.029	0.0451	0.0285	0.042	0.0227	0.019	0.0399	0.0334	0.0184	0.0476	0.0301	0.0353	0.0209	0.0274	0.0371	0.0271	0.043	0.0461	0.0177	0.0553	0.0231	0.0342	0.0298	0.0402	0.0548	0.0379
naive B-cells	0.0221	0.0019	0.0032	0	0.0276	0.0151	0.0828	0.0003	0.0502	0.0167	0.0206	0.0054	0.0583	0.0101	0.0978	0.0087	0.027	0.0075	0.0372	0	0.0125	0.01	0.0103	0.0186	0.0099	0.0503	0.0122	0.0607	0.0487	0.0076	0	0.0025	0.0371	0.0004	0.0046	0	0	0	0.0129	0.0179	0.0405	0.0152	0.0127	0.0064	0	0	0.0189	0.0036	0
pDC	0.0532	0.066	0.0392	0.0364	0.0222	0.0721	0.0469	0.074	0.0506	0.0344	0.0655	0.0637	0.0653	0.0534	0.0594	0.05	0.0616	0.0522	0.0507	0.0435	0.0611	0.0505	0.0761	0.0225	0.0395	0.054	0.0358	0.0691	0.0843	0.0835	0.054	0.0413	0.0773	0.0746	0.0891	0.034	0.0679	0.0444	0.0746	0.0338	0.0691	0.0634	0.081	0.0747	0.0538	0.0511	0.0517	0.0424	0.0751
pro B-cells	0	0	0	0	0.0027	0	0.0438	0	0.0026	0	0.0067	0	0.0038	0	0.0341	0	0.0038	0	0	0	0	0	0	0	0	0.0112	0	0.0191	0.0149	0	0	0	0.0154	0	0	0	0	0	0	0	0.0105	0	0.0056	0	0	0	0	0	0
ImmuneScore	0.2466	0.1436	0.1329	0.1004	0.1556	0.2478	0.4196	0.1899	0.3325	0.1413	0.3214	0.1885	0.348	0.1669	0.5013	0.1598	0.2686	0.1634	0.2859	0.1197	0.1903	0.1389	0.2485	0.2136	0.1392	0.3135	0.1584	0.3699	0.3843	0.1945	0.1289	0.107	0.3231	0.1941	0.2083	0.1055	0.2227	0.1151	0.2369	0.1443	0.3365	0.2661	0.2209	0.2359	0.118	0.0849	0.1733	0.1047	0.2194
StromaScore	0.0076	0.0341	0.054	0.0254	0.0064	0.061	0.0264	0.0457	0.0317	0.014	0.0448	0.0246	0.0112	0.0338	0.0482	0.0468	0.039	0.0422	0.0344	0.0673	0.0276	0.0346	0.0294	0.041	0.0245	0.0468	0.0852	0.0708	0.0475	0.0631	0.062	0.0372	0.0707	0.0712	0.0574	0.0276	0.0558	0.0538	0.0364	0.072	0.0742	0.0424	0.0609	0.0396	0.0478	0.0427	0.0494	0.0472	0.0661
MicroenvironmentScore	0.2543	0.1777	0.1868	0.1258	0.1619	0.3088	0.446	0.2356	0.3642	0.1553	0.3662	0.2131	0.3592	0.2007	0.5495	0.2066	0.3076	0.2056	0.3203	0.187	0.218	0.1735	0.2779	0.2546	0.1637	0.3602	0.2436	0.4406	0.4318	0.2576	0.1909	0.1442	0.3938	0.2653	0.2656	0.133	0.2785	0.1689	0.2734	0.2163	0.4107	0.3085	0.2818	0.2755	0.1658	0.1276	0.2226	0.1519	0.2855
[truncated: 111 more columns]

## Sheet: Table S4
Table S4. Summary of logistic regression results with cell type proportion as an independent variable and prognosis as dependent variable
Cell type	Estimate	Standard error	P-value	Tissue type
Tregs	2.79428	7.30862	0.702219	Tumor
Th2 cells	-24.1572	10.7837	0.0250802	Tumor
Th1 cells	-10.9468	7.89441	0.165548	Tumor
pro B-cells	-82.5733	50.6843	0.103278	Tumor
pDC	-52.8768	27.5625	0.055056	Tumor
NKT	8.16011	7.64961	0.286091	Tumor
NK cells	-14688.1	1.76776e+06	0.993371	Tumor
Neutrophils	23.0275	22.9674	0.316046	Tumor
naive B-cells	-32.0401	71.5242	0.65418	Tumor
Monocytes	3.60543	7.45676	0.628732	Tumor
Memory B-cells	-24.9161	28.0082	0.37368	Tumor
Macrophages M2	-12.7602	27.5207	0.642892	Tumor
Macrophages M1	19.5795	20.2464	0.333514	Tumor
Macrophages	-2.32797	15.7649	0.882605	Tumor
iDC	0.732353	2.12414	0.730262	Tumor
DC	-1.69263	14.455	0.906784	Tumor
Class-switched memory B-cells	-23.9637	17.4715	0.170191	Tumor
cDC	1.03137	2.96961	0.72836	Tumor
CD8+ Tem	-22.0226	26.711	0.40967	Tumor
CD8+ Tcm	-7.16099	6.23438	0.250709	Tumor
CD8+ T-cells	-10.4299	9.8769	0.290973	Tumor
CD8+ naive T-cells	-79.0504	80.3727	0.325338	Tumor
CD4+ Tem	-1.08357	7.59561	0.88656	Tumor
CD4+ Tcm	71.5188	51.5975	0.165719	Tumor
CD4+ T-cells	-1.39499	37.4323	0.970272	Tumor
CD4+ naive T-cells	-111.181	133.167	0.403776	Tumor
CD4+ memory T-cells	-47.4028	38.2741	0.215527	Tumor
aDC	-0.797987	3.53411	0.821361	Tumor
Tregs	-2543	399924	0.994927	NAT
Th2 cells	-40.3444	18.2625	0.0271646	NAT
Th1 cells	44.9056	32.6215	0.168647	NAT
pro B-cells	-79.6617	62.3966	0.201709	NAT
pDC	36.8867	15.0401	0.0141844	NAT
NKT	13.2673	7.46431	0.0754969	NAT
NK cells	-4254.93	445349	0.992377	NAT
Neutrophils	104.67	50.0433	0.0364745	NAT
naive B-cells	-86.3835	38.0126	0.0230565	NAT
Monocytes	67.5946	54.3328	0.213468	NAT
Memory B-cells	-16.6389	9.75444	0.0880489	NAT
Macrophages M2	13.5604	29.317	0.643691	NAT
Macrophages M1	81.8396	31.2103	0.0087364	NAT
Macrophages	38.4386	36.2382	0.288818	NAT
iDC	3.67535	2.66434	0.167753	NAT
DC	47.782	26.1484	0.067649	NAT
Class-switched memory B-cells	-22.1085	13.4482	0.100183	NAT
cDC	0.863296	3.41316	0.800321	NAT
CD8+ Tem	-323.949	50945.7	0.994927	NAT
CD8+ Tcm	-15.636	8.98846	0.0819358	NAT
CD8+ T-cells	-44.2047	16.5506	0.00756529	NAT
CD8+ naive T-cells	-178.632	55.1156	0.0011909	NAT
CD4+ Tem	25.3791	13.2072	0.054654	NAT
CD4+ Tcm	-26.2889	93.1902	0.777867	NAT
CD4+ T-cells	NA	NA	NA	NAT
CD4+ naive T-cells	-49.6878	93.9409	0.596857	NAT
CD4+ memory T-cells	-256.808	146.056	0.0786995	NAT
aDC	14.1268	6.28406	0.0245735	NAT

## Sheet: Table S5
Table S5. The numbers of samples in six different cancer types of TCGA cohorts
	Samples with Count data		Samples with Count data and Clinical data
	NAT	Tumor	NAT	Tumor	NAT		Tumor
					Alive	Dead	Alive	Dead
COAD	41	453	41	450	14	8	109	77
LUAD	58	510	58	501	26	18	131	135
BRCA	99	1072	99	1070	62	12	426	69
LIHC	50	369	50	368	17	23	90	104
PRAD	52	481	51	481	21	0	197	4
THCA	56	497	56	493	32	2	194	9
